# Supplementary material for: Pulmonary hypertension among 5 to 18 year old children with sickle cell anaemia in Nigeria
Source: PLoS One. 2017 Sep 14;12(9):e0184287. doi: 10.1371/journal.pone.0184287 (PMC5598958; doi:10.1371/journal.pone.0184287)
Supplement: S2 Appendix — (XLSX) [file pone.0184287.s002.xlsx]

## Sheet: ALL SS
CODE NO	AGE (YRS)	SEX	HEIGHT (CM)	WEIGHT (KG)	BMI	NUT STATUS	PALOR	JAUNDICE	CLUBBING	CYANOSIS	EDEMA	PR	BP	APEX	PARAST HEAVE	LOUD P2	MURMUR	RR	SPO2	HEPATOMEGALY	SPLENOMEGALY	NO OF CRISIS/ YR	ADM 4 VOC LAST YR	LAST ADM MONTHS	LAST CRISIS MONTHS	PREVIOUS ACS	HOW MANY	PREVIOUS STROKE	HOW MANY	PRIAPISM	HOW MANY	LEG ULCERS	HOW MANY	CHR TRANSF	DURATION OF CHR TRANSF	LAST TRANSFUSION	HYDROXYUREA	HYDROXY HOW LONG	Retics	LDH	HBF	HCT %	PLT 109 /L	WBC 109 /L	HGB g/dl	TR	PEAK TRV	VIEW PEAK GOT
001A	5	F	110	18	14.9	UNDERWT	YES	YES	NIL	NIL	NIL	120	90/60	5LICS MCL	NIL	NIL	NIL	24	99	3CM	NIL	2	0	30	30	NIL	N/A	NIL	N/A	NIL	N/A	NIL	N/A	YES	12	22	YES	24	0.3	32.2	4.85	23.5	296	11.5	8.5	MILD	2.9	SAX
002A	9	M	114.6	18	13.7	UNDERWT	YES	NIL	NIL	NIL	NIL	110	90/70	5LICS MCL	NIL	NIL	NIL	20	98	3CM	NIL	0	0	0	0	NIL	N/A	NIL	N/A	NIL	N/A	NIL	N/A	NIL	N/A	0	NIL	N/A	0.1	232.2	11	31.5	185	8.6	11.5	MILD	2.65	A4C
003A	7	M	126	21.5	13.5	UNDERWT	YES	YES	NIL	NIL	NIL	82	120/80	5LICS MCL	GRADE 3	YES	2/6 HAEMIC	18	99	NIL	NIL	1	0	54	54	NIL	N/A	NIL	N/A	NIL	N/A	NIL	N/A	NIL	N/A	3	YES	4	1.9	1099.3	9.8	22.3	294	15.3	8.4	MILD	3.47	SAX
004A	6	F	116.5	21.5	15.8	UNDERWT	YES	NIL	NIL	NIL	NIL	91	96/60	5LICS MCL	GRADE 1	YES	NIL	20	97	4CM	NIL	1	0	0	0	NIL	N/A	NIL	N/A	NIL	N/A	NIL	N/A	NIL	N/A	0	NIL	N/A	1.2	1137.8	12.6	21.9	311	6.4	8.2	MILD	2.3	A4C
005A	8	F	125	21	13.4	UNDERWT	YES	NIL	NIL	NIL	NIL	88	100/70	5LICS MCL	NIL	NIL	NIL	20	99	NIL	NIL	0	0	0	0	NIL	N/A	NIL	N/A	NIL	N/A	NIL	N/A	NIL	N/A	0	NIL	N/A	0.2	567.5	8.68	33.9	250	6.5	12.1	MILD	2.1	A4C
006A	7	M	122.6	21	14	UNDERWT	YES	YES	NIL	NIL	NIL	94	90/50	5LICS MCL	GRADE 1	YES	NIL	22	95	NIL	NIL	4	2	13	4	NIL	N/A	NIL	N/A	NIL	N/A	NIL	N/A	NIL	N/A	11	YES	24	15.5	1162.3	3.84	20.2	354	14.4	7.7	MILD	2.05	PLAX
007A	5	F	101	15	14.7	UNDERWT	YES	NIL	NIL	NIL	NIL	136	80/50	5LICS MCL	NIL	NIL	NIL	28	97	NIL	NIL	2	1	10	10	NIL	N/A	NIL	N/A	NIL	N/A	NIL	N/A	NIL	N/A	10	YES	24	0.3	1011.8	6.62	23.6	216	9.5	9	MILD	1.96	SAX
008A	11	F	142	32	15.9	UNDERWT	YES	NIL	NIL	NIL	NIL	72	100/80	5LICS MCL	GRADE 1	YES	2/6 HAEMIC	18	99	2CM	6CM	3	0	7	7	NIL	N/A	YES	1	NIL	N/A	NIL	N/A	NIL	N/A	24	YES	2	4	1137.8	2.5	23.2	198	14	8.7	MILD	2.66	A4C
009A	17	M	164	47	17.5	UNDERWT	YES	YES	NIL	NIL	NIL	80	110/50	5LICS MCL	GRADE 1	NIL	2/6 HAEMIC	22	99	2CM	NIL	1	0	13	13	NIL	N/A	NIL	N/A	NIL	N/A	NIL	N/A	NIL	N/A	145	NIL	N/A	4.3	1008.3	2.4	20.4	150	12.2	7.6	MILD	2.88	A4C
010A	11	F	144	30	14.5	UNDERWT	YES	YES	NIL	NIL	NIL	83	110/80	5LICS MCL	GRADE 1	NIL	NIL	20	98	NIL	NIL	5	0	0	2	NIL	N/A	NIL	N/A	NIL	N/A	NIL	N/A	NIL	N/A	0	NIL	N/A	2	896.4	3.6	23.2	349	9.6	8.4	TRIVIAL	2.44	A4C
011A	10	F	146.5	21	10	UNDERWT	YES	NIL	NIL	NIL	NIL	91	90/50	5LICS MCL	NIL	NIL	NIL	18	98	NIL	NIL	5	5	2	2	NIL	N/A	NIL	N/A	NIL	N/A	NIL	N/A	NIL	N/A	0	NIL	N/A	4.3	736	3.12	23.3	367	9.8	8.6	MILD	2.13	SAX
012A	14	F	149	33	14.9	UNDERWT	YES	YES	NIL	NIL	NIL	80	100/50	5LICS MCL	NIL	NIL	NIL	18	95	6CM	NIL	6	2	11	11	NIL	N/A	NIL	N/A	NIL	N/A	NIL	N/A	NIL	N/A	11	NIL	N/A	4.8	1116.8	3.24	19.1	316	13.5	7.3	MILD	2.77	SAX
014A	5	F	110	15	12.4	UNDERWT	YES	NIL	NIL	NIL	NIL	117	90/52	5LICS MCL	NIL	NIL	NIL	24	98	NIL	NIL	0	0	0	0	NIL	N/A	NIL	N/A	NIL	N/A	NIL	N/A	NIL	N/A	0	NIL	N/A	0.5	7.7	7.6	33.8	300	6.6	10.9	MILD	2.08	PLAX
015A	11	M	145.5	34	16.1	UNDERWT	YES	YES	NIL	NIL	NIL	96	100/60	5LICS MCL	GRADE 1	YES	NIL	22	93	4CM	NIL	2	1	8	8	NIL	N/A	NIL	N/A	NIL	N/A	NIL	N/A	YES	5	1	YES	5	0.9	931.4	15	22.8	412	8.4	7.8	MILD	2.67	SAX
016A	5	M	98	16	16.7	UNDERWT	YES	YES	NIL	NIL	NIL	107	80/50	5LICS MCL	NIL	NIL	NIL	28	98	6CM	NIL	2	2	6	6	NIL	N/A	NIL	N/A	NIL	N/A	NIL	N/A	YES	6	5	YES	5	2.5	980.4	5.88	23.3	568	10.6	7.9	MILD	2.93	A4C
017A	13	M	147	38	17.6	UNDERWT	YES	YES	NIL	NIL	NIL	80	100/60	5LICS MCL	GRADE 1	YES	NIL	14	95	5CM	NIL	1	1	2	8	NIL	N/A	NIL	N/A	NIL	N/A	NIL	N/A	YES	6	2	YES	7 MONTHS	1.9	1092.3	10.2	26.5	591	14.3	9.1	MILD	2.39	PLAX
018A	9	M	130	26	15.4	UNDERWT	YES	YES	NIL	NIL	NIL	80	80/50	5LICS MCL	NIL	NIL	NIL	20	99	NIL	NIL	0	0	19	19	NIL	N/A	NIL	N/A	NIL	N/A	NIL	N/A	YES	6	19	YES	24	1.3	399.5	6.4	18.4	389	18.2	6.8	TRIVIAL	1.91	A4C
019A	5	F	120	16	11.1	UNDERWT	YES	YES	NIL	NIL	NIL	110	90/50	5LICS MCL	NIL	NIL	NIL	28	98	2CM	NIL	1	0	7	7	NIL	N/A	YES	1	NIL	N/A	NIL	N/A	YES	6	7	YES	7	0.8	934.9	11.2	26.8	519	7.4	9.1	TRIVIAL	2.06	A4C
020A	13	M	142.2	28	13.9	UNDERWT	YES	NIL	GRADE 2	NIL	NIL	103	100/50	5LICS MCL	GRADE 2	YES	NIL	18	90	6CM	NIL	1	1	7	7	YES	1	NIL	N/A	NIL	N/A	NIL	N/A	NIL	N/A	7	YES	7	8.3	990.9	4.8	17.6	585	17.2	6.4	MILD	3.18	A4C
021A	7	F	121	22	15	UNDERWT	YES	NIL	NIL	NIL	NIL	109	90/50	5LICS MCL	NIL	NIL	NIL	21	96	4CM	6CM	1	1	5	0.5	NIL	N/A	NIL	N/A	NIL	N/A	NIL	N/A	YES	6	5	YES	10	0.4	1102.8	8.9	23	415	14.6	7.4	TRIVIAL	2.31	SAX
023A	7	F	118	19.5	14	UNDERWT	YES	YES	NIL	NIL	NIL	93	100/60	5LICS MCL	NIL	NIL	NIL	28	98	4CM	2CM	0	0	1	1	NIL	N/A	YES	1	NIL	N/A	NIL	N/A	NIL	N/A	1	YES	1	0.2	11.2	8.7	23.7	317	7.6	8	TRIVIAL	2.31	SAX
024A	6	F	116	19.8	14.7	UNDERWT	YES	NIL	NIL	NIL	NIL	102	90/60	5LICS MCL	NIL	NIL	NIL	26	99	4CM	NIL	4	2	0.5	1	NIL	N/A	NIL	N/A	NIL	N/A	NIL	N/A	NIL	N/A	0	NIL	N/A	0.3	798.4	9.6	23.1	433	9.7	8.1	MILD	2.15	SAX
025A	9	M	125	26	16.6	UNDERWT	YES	YES	NIL	NIL	NIL	100	100/60	5LICS MCL	NIL	NIL	NIL	26	98	NIL	NIL	4	4	7	7	NIL	N/A	NIL	N/A	NIL	N/A	NIL	N/A	YES	6	1	YES	18	0.4	941.9	14	28	548	11.5	9.3	TRIVIAL	1.46	A4C
026A	9	F	130	25	14.8	UNDERWT	YES	YES	NIL	NIL	NIL	103	90/60	5LICS MCL	NIL	NIL	2/6 HAEMIC	26	96	4CM	NIL	3	4	1	6	NIL	N/A	NIL	N/A	NIL	N/A	NIL	N/A	YES	6	0	YES	8	0.5	850.9	9.23	27.3	350	12.5	9.1	TRIVIAL	1.64	A4C
027A	15	F	166	48	17.4	UNDERWT	YES	NIL	NIL	NIL	NIL	89	110/70	5LICS MCL	NIL	NIL	NIL	28	98	NIL	NIL	3	0	48	13	NIL	N/A	NIL	N/A	NIL	N/A	NIL	N/A	NIL	N/A	0	NIL	N/A	0.4	1127.3	5.3	24	174	4.4	8	TRIVIAL	1.8	A4C
028A	14	F	147	28	13	UNDERWT	YES	YES	GRADE 1	NIL	NIL	107	100/60	5LICS MCL	NIL	NIL	NIL	26	96	NIL	NIL	5	1	4	4	YES	1	NIL	N/A	NIL	N/A	NIL	N/A	NIL	N/A	4	NIL	N/A	0.7	9.8	7.7	19.2	290	13.7	6.6	TRIVIAL	2.05	SAX
029A	13	F	160	35	13.7	UNDERWT	YES	YES	NIL	NIL	NIL	101	90/60	5LICS MCL	NIL	NIL	NIL	26	94	4CM	NIL	6	3	2	2	NIL	N/A	NIL	N/A	NIL	N/A	NIL	N/A	NIL	N/A	UNAVAILABLE	YES	30	1.1	1008.3	6.7	26.9	542	26.7	8.8	TRIVIAL	1.98	SAX
030A	9	F	135	16	10	UNDERWT	YES	NIL	NIL	NIL	NIL	88	80/50	5LICS MCL	NIL	NIL	NIL	28	99	4CM	NIL	0	0	1	CANT REMEMBER	NIL	N/A	YES	1	NIL	N/A	NIL	N/A	YES	6	1	YES	24	0.2	1011.8	9	29.7	211	5.8	10	TRIVIAL	1.63	PLAX
031A	5	M	116	25	18.6	NORMAL	YES	NIL	NIL	NIL	NIL	90	94/60	5LICS MCL	NIL	NIL	NIL	28	98	8CM	NIL	4	5	4	4	YES	1	NIL	N/A	NIL	N/A	NIL	N/A	YES	6	1	YES	16	1.3	0.7	9.8	24.5	382	18.6	8	TRIVIAL	1.82	A4C
032A	5	M	102.7	16	15.2	UNDERWT	YES	NIL	NIL	NIL	NIL	119	96/50	5LICS MCL	NIL	NIL	NIL	24	95	8CM	NIL	3	1	4	4	YES	UNAVAILABLE	NIL	N/A	NIL	N/A	NIL	N/A	NIL	N/A	UNAVAILABLE	YES	UNAVAILABLE	1.7	791.4	5.7	20.9	571	19	6.9	MILD	2.28	PLAX
033A	6	M	121	20	13.7	UNDERWT	YES	NIL	NIL	NIL	NIL	92	90/50	5LICS MCL	NIL	NIL	NIL	18	94	6CM	NIL	1	0	1	1	NIL	NIL	NIL	N/A	NIL	N/A	NIL	N/A	YES	6	1	YES	6	1	768.5	2.6	21.5	267	14.5	7.3	MILD	2.31	A4C
034A	8	M	125.5	23	14.6	UNDERWT	YES	YES	NIL	NIL	NIL	93	90/60	5LICS MCL	NIL	NIL	NIL	28	95	4CM	NIL	2	2	8	8	NIL	NIL	NIL	N/A	NIL	N/A	NIL	N/A	YES	6	2	NIL	N/A	0.7	878.9	10.2	20.5	369	10.7	7.3	TRIVIAL	2.52	SAX
035A	5	M	118.6	18	12.8	UNDERWT	YES	YES	NIL	NIL	NIL	116	80/40	5LICS MCL	GRADE 1	YES	NIL	24	99	4CM	NIL	4	4	7	7	YES	8	NIL	N/A	NIL	N/A	NIL	N/A	YES	6	2	YES	12	1.2	878.4	3.39	24.1	306	15	8.4	MILD	2.2	PLAX
036A	9	M	136.2	17	10	UNDERWT	YES	YES	NIL	NIL	NIL	92	86/50	5LICS MCL	NIL	NIL	NIL	24	98	5CM	NIL	1	0	12	66	NIL	N/A	NIL	N/A	NIL	N/A	NIL	N/A	YES	1	12	YES	36	3.2	588.2	12	21.1	255	9.7	7.4	MILD	2.31	PLAX
037A	8	M	112	19	15.1	UNDERWT	YES	NIL	NIL	NIL	NIL	95	80/50	5LICS MCL	NIL	NIL	2/6 HAEMIC	30	96	4CM	NIL	4	4	1	1	NIL	N/A	NIL	N/A	NIL	N/A	NIL	N/A	NIL	N/A	UNAVAILABLE	NIL	N/A	3	864.7	6.2	18.3	315	19.6	6.7	MILD	1.79	PLAX
038A	10	F	143.2	31	15.1	UNDERWT	YES	YES	NIL	NIL	NIL	92	90/40	5LICS MCL	NIL	NIL	2/6 HAEMIC	28	94	6CM	NIL	2	2	3	3	NIL	N/A	NIL	N/A	NIL	N/A	NIL	N/A	NIL	N/A	UNAVAILABLE	YES	9	4	909.1	2	19.4	251	16.2	7.1	MILD	2.02	PLAX
039A	5	M	103	15.5	14.6	UNDERWT	YES	NIL	NIL	NIL	NIL	86	100/60	4LICS MCL	NIL	NIL	NIL	20	89	4CM	NIL	2	1	1	1	NIL	N/A	NIL	N/A	NIL	N/A	NIL	N/A	YES	12	11	YES	24	0.4	1116.8	5	25.1	247	13.8	8.8	MILD	1.57	PLAX
040A	8	F	116.5	20	14.7	UNDERWT	YES	NIL	NIL	NIL	NIL	76	90/50	5LICS MCL	NIL	NIL	NIL	18	88	NIL	NIL	1	1	25	7	YES	2	NIL	N/A	NIL	N/A	NIL	N/A	NIL	N/A	22	NIL	N/A	1.3	920.9	5	21.9	446	7.2	8.1	MILD	1.9	SAX
041A	7	M	122	20	13.4	UNDERWT	YES	NIL	NIL	NIL	NIL	108	100/50	5LICS MCL	GRADE 2	YES	NIL	16	97	NIL	NIL	2	0	18	18	NIL	N/A	NIL	N/A	NIL	N/A	NIL	N/A	NIL	N/A	0	NIL	N/A	2.2	1046.8	5	20.8	495	13.6	7.5	MILD	1.94	A4C
042A	7	M	126.7	21	13.1	UNDERWT	YES	YES	NIL	NIL	NIL	92	80/40	5LICS MCL	NIL	NIL	NIL	18	99	6CM	NIL	3	2	7	0.5	NIL	N/A	NIL	N/A	NIL	N/A	NIL	N/A	NIL	N/A	60	NIL	N/A	5.8	927.9	4.2	19.3	487	8.5	7.1	MILD	2.56	A4C
043A	5	M	107.3	15	13	UNDERWT	YES	NIL	NIL	NIL	NIL	112	90/60	5LICS MCL	NIL	NIL	NIL	20	99	2CM	NIL	4	0	0	0.5	NIL	N/A	NIL	N/A	NIL	N/A	NIL	N/A	NIL	N/A	0	NIL	N/A	3.5	615.5	5.8	24.6	272	8.2	9.2	MILD	2.18	PLAX
044A	9	F	123.5	24	15.7	UNDERWT	YES	NIL	NIL	NIL	NIL	102	100/60	5LICS MCL	NIL	NIL	2/6 HAEMIC	22	93	4CM	NIL	1	1	1	1	NIL	N/A	NIL	N/A	NIL	N/A	NIL	N/A	NIL	N/A	1	NIL	N/A	2.9	899.9	5	18.8	385	11.5	7.4	TRIVIAL	2.01	SAX
045A	12	M	123.7	22	14.4	UNDERWT	YES	YES	NIL	NIL	NIL	100	100/50	5LICS MCL	NIL	NIL	NIL	16	93	4CM	NIL	3	6	36	1	NIL	N/A	NIL	N/A	NIL	N/A	NIL	N/A	NIL	N/A	72	NIL	N/A	5.7	1088.8	4.86	16.8	198	13.2	6.6	TRIVIAL	1.76	PLAX
046A	5	M	112	18	14.4	UNDERWT	YES	YES	NIL	NIL	NIL	92	80/60	5LICS MCL	NIL	NIL	NIL	18	95	2CM	NIL	0	0	0	0	NIL	NIL	NIL	N/A	NIL	N/A	NIL	N/A	NIL	N/A	0	NIL	N/A	6.6	1071.3	5	19.2	326	14.7	7.6	MILD	2.5	SAX
047A	8	M	131	24	14	UNDERWT	YES	NIL	NIL	NIL	NIL	100	90/60	6LICS MCL	NIL	YES	2/6 HAEMIC	30	88	4CM	NIL	2	0	8	8	YES	1	NIL	N/A	NIL	N/A	NIL	N/A	NIL	N/A	10	YES	3	6	1085.3	9.6	20	315	12	8.5	MILD	2.53	SAX
048A	5	F	109	16	13.5	UNDERWT	YES	YES	NIL	NIL	NIL	112	90/50	5LICS MCL	NIL	NIL	NIL	20	95	6CM	NIL	0	0	8	0	NIL	N/A	NIL	N/A	NIL	N/A	NIL	N/A	NIL	N/A	0	NIL	N/A	5.9	736.3	3.03	23.2	273	12.2	9.2	MILD	2.09	A4C
049A	12	F	139.6	29	14.9	UNDERWT	YES	YES	NIL	NIL	NIL	97	90/50	5LICS MCL	NIL	NIL	2/6 HAEMIC	16	93	NIL	NIL	10	6	0.5	0.5	NIL	N/A	NIL	N/A	NIL	N/A	NIL	N/A	NIL	N/A	UNAVAILABLE	NIL	N/A	1.6	969.9	2.81	14.7	533	13.9	5.3	MILD	2.07	A4C
051A	6	F	115.9	18	13.4	UNDERWT	YES	NIL	NIL	NIL	NIL	115	100/60	5LICS MCL	NIL	NIL	NIL	24	91	4CM	NIL	1	1	12	0	NIL	N/A	NIL	N/A	NIL	N/A	NIL	N/A	NIL	N/A	24	NIL	N/A	17.3	1001.3	1.489	23.1	370	14.9	9.2	MILD	2.32	A4C
052A	17	M	171	47	16.1	UNDERWT	YES	YES	NIL	NIL	NIL	95	100/60	5LICS MCL	NIL	YES	NIL	14	93	NIL	NIL	2	0	120	36	NIL	N/A	NIL	N/A	NIL	N/A	NIL	N/A	NIL	N/A	132	NIL	N/A	9.5	987.4	6.7	22.5	266	7.9	8.8	MILD	1.61	PLAX
053A	14	M	141	32	16.1	UNDERWT	YES	NIL	NIL	NIL	NIL	85	100/60	5LICS MCL	NIL	NIL	NIL	26	92	NIL	NIL	6	0	6	6	NIL	N/A	NIL	N/A	NIL	N/A	NIL	N/A	NIL	N/A	72	NIL	N/A	0.3	763.2	3.6	18.6	132	15.8	6.9	MILD	1.42	PLAX
054A	10	M	148	32	14.6	UNDERWT	YES	YES	NIL	NIL	NIL	88	90/50	5LICS MCL	NIL	YES	2/6 HAEMIC	18	99	4CM	4CM	3	2	7	7	NIL	N/A	NIL	N/A	NIL	N/A	NIL	N/A	NIL	N/A	7	NIL	N/A	5.9	1116.8	4.5	21.1	173	13	8.3	MILD	2.14	PLAX
055A	12	F	151	34.5	15.1	UNDERWT	YES	NIL	NIL	NIL	NIL	125	100/60	5LICS MCL	NIL	NIL	NIL	16	99	6CM	NIL	1	4	0.4	1	YES	1	NIL	N/A	NIL	N/A	NIL	N/A	NIL	N/A	2	NIL	N/A	16.4	833.4	10	23.3	89	5.5	8.6	MILD	2.39	A4C
056A	9	M	128	22	13.4	UNDERWT	YES	NIL	NIL	NIL	NIL	75	90/60	5LICS MCL	NIL	NIL	NIL	18	94	5CM	NIL	5	0	24	2	NIL	N/A	NIL	N/A	NIL	N/A	NIL	N/A	NIL	N/A	22	NIL	N/A	7.6	1018.8	5	19.5	475	18.3	7.2	MILD	1.99	PLAX
057A	5	F	106.8	16.5	14.5	UNDERWT	YES	YES	NIL	NIL	NIL	108	80/50	5LICS MCL	NIL	NIL	2/6 HAEMIC	24	97	2CM	NIL	3	2	4	0.5	NIL	N/A	NIL	N/A	NIL	N/A	NIL	N/A	NIL	N/A	0	YES	4	0.5	927.9	12	21.6	111	14.8	8	MILD	2.06	A4C
059A	14	F	164	68	25.3	OVERWT	YES	YES	NIL	NIL	NIL	96	130/90	5LICS MCL	NIL	NIL	NIL	18	94	NIL	NIL	3	0	0	23	NIL	N/A	NIL	N/A	NIL	N/A	NIL	N/A	NIL	N/A	0	YES	36	1.8	844.9	6	31.8	157	5.6	10.6	TRIVIAL	1.31	A4C
060A	7	F	114.5	19	14.5	UNDERWT	YES	NIL	NIL	NIL	NIL	88	100/50	4LICS MCL	NIL	NIL	2/6 HAEMIC	24	98	4CM	NIL	2	1	0.5	0.5	NIL	N/A	NIL	N/A	NIL	N/A	NIL	N/A	NIL	N/A	0	NIL	N/A	6.8	926.1	4.6	20.5	285	14.3	7.3	MILD	1.98	SAX
061A	14	F	157.7	45.5	18.3	UNDERWT	YES	YES	NIL	NIL	NIL	80	100/70	5LICS MCL	NIL	NIL	NIL	24	96	2CM	NIL	4	2	1	1	NIL	N/A	NIL	N/A	NIL	N/A	NIL	N/A	NIL	N/A	24	NIL	N/A	10.9	976.9	5	22.4	371	14.1	7.5	MILD	2.25	A4C
062A	15	F	161.2	45	17.3	UNDERWT	YES	NIL	NIL	NIL	NIL	72	110/70	5LICS MCL	NIL	NIL	2/6 HAEMIC	16	97	NIL	NIL	2	0	0	9	NIL	N/A	YES	1	NIL	N/A	NIL	N/A	NIL	N/A	9	YES	24	0.9	922	5	23.7	443	10.5	8	MILD	2.76	A4C
063A	12	M	132.8	25.5	14.5	UNDERWT	YES	NIL	NIL	NIL	NIL	75	110/70	5LICS MCL	NIL	NIL	2/6 HAEMIC	16	99	NIL	NIL	0	0	0	0	NIL	N/A	NIL	N/A	NIL	N/A	NIL	N/A	NIL	N/A	0	NIL	N/A	0.7	14.7	15.9	26.2	190	16.2	8.6	MILD	2.17	PLAX
065A	8	F	126	20	12.6	UNDERWT	YES	YES	NIL	NIL	NIL	128	100/70	5LICS MCL	GRADE 2	YES	NIL	28	99	6CM	NIL	4	4	1	1	NIL	N/A	NIL	N/A	NIL	N/A	NIL	N/A	NIL	N/A	24	NIL	N/A	13.5	430	4.85	17.2	300	97.3	5.2	MILD	2.07	PLAX
066A	11	F	142.3	38	18.8	NORMAL	YES	NIL	NIL	NIL	NIL	89	110/60	5LICS MCL	NIL	NIL	NIL	16	99	NIL	NIL	2	2	6	6	NIL	N/A	NIL	N/A	NIL	N/A	NIL	N/A	NIL	N/A	36	NIL	N/A	5.7	530.6	2.46	21	412	12.8	7.3	MILD	2.24	PLAX
067A	17	F	163	62	23.3	NORMAL	YES	NIL	NIL	NIL	NIL	84	110/80	5LICS MCL	NIL	NIL	2/6 HAEMIC	16	99	NIL	NIL	3	2	4	4	NIL	N/A	NIL	N/A	NIL	N/A	NIL	N/A	NIL	N/A	144	YES	4	4.2	929.5	1.88	26.7	241	7	9.1	MILD	2.1	PLAX, SAX
068A	12	M	141.5	31.5	15.7	UNDERWT	YES	YES	NIL	NIL	NIL	100	90/50	5LICS MCL	NIL	NIL	NIL	18	99	NIL	NIL	8	0	60	3	NIL	N/A	NIL	N/A	NIL	N/A	NIL	N/A	NIL	N/A	60	NIL	N/A	6.5	888.6	2.6	20.2	348	14.5	6.9	MILD	1.55	A4C
069A	11	F	135.8	29	15.7	UNDERWT	YES	NIL	NIL	NIL	NIL	92	90/50	5LICS MCL	NIL	NIL	2/6 HAEMIC	18	99	2CM	6CM	1	1	84	8	NIL	N/A	NIL	N/A	NIL	N/A	NIL	N/A	NIL	N/A	120	NIL	N/A	2.6	683.3	8	21.9	254	10.5	7.3	MILD	2.39	SAX
070A	7	M	121.4	23	15.6	UNDERWT	YES	NIL	NIL	NIL	NIL	100	90/60	5LICS MCL	NIL	NIL	NIL	22	95	4CM	NIL	2	1	6	6	NIL	N/A	NIL	N/A	NIL	N/A	NIL	N/A	NIL	N/A	0	NIL	N/A	1.2	374.7	4.98	23.3	464	15.4	8.3	MILD	2.01	A4C
073A	6	M	114.4	20.3	15.5	UNDERWT	YES	YES	NIL	NIL	NIL	83	100/60	5LICS MCL	GRADE 2	NIL	3/6 HAEMIC	24	98	6CM	NIL	2	0	25	18	NIL	N/A	NIL	N/A	NIL	N/A	NIL	N/A	NIL	N/A	25	YES	6	4.9	962.4	3.6	23	456	11.1	8.1	MILD	2.96	PLAX
074A	5	M	115.3	12.5	10	UNDERWT	YES	NIL	NIL	NIL	NIL	93	90/60	4LICS MCL	GRADE 1	YES	2/6 HAEMIC	26	99	NIL	NIL	0	0	9	0	NIL	N/A	NIL	N/A	NIL	N/A	NIL	N/A	NIL	N/A	0	YES	9	0.3	701.6	6.133	20.8	275	24.2	7	MILD	2.65	SAX
076A	8	M	115	19	14.4	UNDERWT	YES	NIL	NIL	NIL	NIL	104	90/50	5LICS MCL	NIL	YES	2/6 HAEMIC	30	99	NIL	NIL	6	3	1	10	NIL	N/A	NIL	N/A	NIL	N/A	NIL	N/A	NIL	N/A	1	YES	2	0.7	827.2	14.21	24.9	401	9.9	8.4	MILD	2.36	SAX
077A	6	M	120	20	13.9	UNDERWT	YES	NIL	NIL	NIL	NIL	107	100/60	5LICS MCL	NIL	NIL	2/6 HAEMIC	22	96	NIL	NIL	3	1	2	2	YES	1	NIL	N/A	NIL	N/A	NIL	N/A	NIL	N/A	15	YES	2	9.4	932.9	5.1	20.6	654	15.4	7.2	MILD	2.48	SAX
078A	9	M	136.2	22	11.9	UNDERWT	YES	NIL	NIL	NIL	NIL	88	100/60	5LICS MCL	NIL	NIL	NIL	28	97	NIL	NIL	2	0	84	6	NIL	N/A	NIL	N/A	NIL	N/A	NIL	N/A	NIL	N/A	0	NIL	N/A	3.9	912.5	3.81	23	458	15.3	7.5	TRIVIAL	1.74	SAX
079A	5	M	112	16	12.8	UNDERWT	YES	YES	NIL	NIL	NIL	100	80/40	4LICS MCL	NIL	NIL	NIL	22	96	NIL	NIL	3	0	0	2	NIL	N/A	NIL	N/A	NIL	N/A	NIL	N/A	NIL	N/A	0	NIL	N/A	5.2	939.8	6.03	22.2	434	10.5	7.4	MILD	2.13	A4C
080A	10	M	126	22	13.9	UNDERWT	YES	NIL	NIL	NIL	NIL	100	80/50	5LICS MCL	NIL	NIL	NIL	28	98	6CM	NIL	1	0	50	50	YES	1	NIL	N/A	NIL	N/A	NIL	N/A	NIL	N/A	52	YES	12	6.7	932.9	3.164	18.8	566	18.4	7.1	MILD	2.08	A4C
081A	7	F	128.7	25	15.1	UNDERWT	YES	NIL	NIL	NIL	NIL	107	80/60	5LICS MCL	NIL	NIL	NIL	20	97	NIL	NIL	3	0	0	12	NIL	N/A	NIL	N/A	NIL	N/A	NIL	N/A	NIL	N/A	0	YES	11	1.3	844.2	7.1	25.6	288	12.6	8.8	MILD	1.7	A4C
082A	5	M	118	19	13.6	UNDERWT	YES	NIL	NIL	NIL	NIL	117	76/50	4LICS MCL	NIL	NIL	NIL	24	97	NIL	4CM	2	0	0	8	NIL	N/A	NIL	N/A	NIL	N/A	NIL	N/A	NIL	N/A	0	NIL	N/A	3.8	892	5.57	23.9	442	19.5	8.2	MILD	2.29	PLAX
083A	5	M	104	14	12.9	UNDERWT	YES	YES	NIL	NIL	NIL	93	80/50	4LICS MCL	NIL	NIL	NIL	28	99	4CM	NIL	1	0	0	12	NIL	N/A	NIL	N/A	NIL	N/A	NIL	N/A	NIL	N/A	0	NIL	N/A	2.5	813.5	1.656	16.9	580	14.7	6.3	MILD	1.62	A4C
084A	15	M	153.1	36	15.4	UNDERWT	YES	YES	NIL	NIL	NIL	93	110/60	5LICS MCL	NIL	NIL	NIL	22	93	4CM	NIL	4	0	60	0.5	NIL	N/A	NIL	N/A	NIL	N/A	NIL	N/A	NIL	N/A	60	NIL	N/A	1	912.5	3.6	20.6	283	11.5	7.4	MILD	1.73	SAX
085A	5	M	110	19.5	16.1	UNDERWT	YES	NIL	NIL	NIL	NIL	108	90/50	4LICS MCL	NIL	NIL	NIL	32	90	6CM	NIL	1	1	1	1	NIL	N/A	NIL	N/A	NIL	N/A	NIL	N/A	NIL	N/A	1	NIL	N/A	0.5	885.2	1.81	26.1	332	12.3	8.7	MILD	2.18	SAX
086A	6	M	113.5	17.5	13.6	UNDERWT	YES	YES	NIL	NIL	NIL	98	80/60	4LICS MCL	NIL	YES	2/6 HAEMIC	28	99	6CM	NIL	1	0	0	48	NIL	N/A	NIL	N/A	NIL	N/A	NIL	N/A	NIL	N/A	0	YES	18	1.2	697.6	4.87	22.9	613	9.5	7.9	MILD	2.08	A4C
087A	11	M	137.5	29	15.3	UNDERWT	YES	YES	NIL	NIL	NIL	99	90/60	5LICS MCL	NIL	NIL	2/6 HAEMIC	24	98	2CM	NIL	2	0	14	1	NIL	N/A	NIL	N/A	NIL	N/A	NIL	N/A	YES	3	1	NIL	N/A	0.8	704.4	0.48	20.8	460	14.7	7.2	MILD	2.49	SAX
088A	7	M	124	20	13	UNDERWT	YES	NIL	NIL	NIL	NIL	104	120/60	5LICS MCL	NIL	NIL	NIL	24	99	4CM	NIL	0	0	0	8	NIL	N/A	NIL	N/A	NIL	N/A	NIL	N/A	NIL	N/A	0	NIL	N/A	0.4	950	3.8	19.3	555	15.5	6.5	TRIVIAL	1.87	SAX
089A	10	M	127	22.5	13.9	UNDERWT	YES	YES	NIL	NIL	NIL	80	90/60	5LICS MCL	NIL	YES	NIL	28	99	6CM	NIL	1	0	0	CANT REMEMBER	NIL	N/A	NIL	N/A	NIL	N/A	NIL	N/A	NIL	N/A	0	NIL	N/A	1.1	922.7	3.1	23.3	280	11.5	7.3	MILD	1.89	SAX
090A	5	F	119.5	20	14	UNDERWT	YES	YES	NIL	NIL	NIL	103	90/60	4LICS MCL	NIL	YES	NIL	20	99	3CM	NIL	1	0	37	18	NIL	N/A	NIL	N/A	NIL	N/A	NIL	N/A	NIL	N/A	0	NIL	N/A	4.5	18.7	7.1	21.6	422	8.8	7.2	MILD	3.2	A4C
097A	5	M	103.4	15	14	UNDERWT	YES	NIL	NIL	NIL	NIL	92	90/50	5LICS MCL	NIL	NIL	NIL	20	99	4CM	NIL	2	0	9	1	NIL	N/A	NIL	N/A	NIL	N/A	NIL	N/A	NIL	N/A	10	NIL	N/A	1.7	532.7	7.04	21.3	581	16.8	7.5	MILD	1.76	PLAX
098A	9	F	126.4	22	13.8	UNDERWT	YES	NIL	NIL	NIL	NIL	85	100/70	5LICS MCL	NIL	NIL	NIL	24	99	NIL	NIL	1	0	0	12	NIL	N/A	NIL	N/A	NIL	N/A	NIL	N/A	NIL	N/A	0	NIL	N/A	4	889	4.5	24.7	374	10.4	8.7	TRIVIAL	1.71	SAX
100A	6	F	112	15	12	UNDERWT	YES	NIL	NIL	NIL	NIL	120	90/60	5LICS MCL	NIL	NIL	NIL	32	95	4CM	NIL	1	1	1	1	YES	2	NIL	N/A	NIL	N/A	NIL	N/A	NIL	N/A	0	YES	24	0.8	73.5	5.9	26.3	515	17.8	9.2	MILD	1.8	A4C
101A	6	M	127	23.5	14.6	UNDERWT	YES	YES	NIL	NIL	NIL	109	100/60	5LICS MCL	GRADE 2	NIL	2/6 HAEMIC	20	99	6CM	NIL	1	0	14	5	NIL	N/A	NIL	N/A	NIL	N/A	NIL	N/A	NIL	N/A	24	YES	9	2	385.8	8.6	20	205	8.3	7.1	MILD	3	A4C
102A	17	F	161.9	51.5	19.6	NORMAL	YES	YES	NIL	NIL	NIL	82	104/60	5LICS MCL	NIL	NIL	NIL	16	95	NIL	NIL	5	1	5	2	NIL	N/A	NIL	N/A	NIL	N/A	NIL	N/A	NIL	N/A	CANT REMEMBER	NIL	N/A	3.47	885.3	6.96	18.8	445	15.6	6.9	MILD	2.2	PLAX
104A	9	F	131.5	24.5	14.2	UNDERWT	YES	NIL	NIL	NIL	NIL	76	90/50	5LICS MCL	NIL	NIL	NIL	32	99	NIL	NIL	1	1	19	19	NIL	N/A	NIL	N/A	NIL	N/A	NIL	N/A	NIL	N/A	19	YES	12	1.6	679.6	6.4	22	133	13.5	7.8	MILD	2.21	PLAX
105A	7	M	113	18	14.1	UNDERWT	YES	YES	NIL	NIL	NIL	77	90/50	5LICS MCL	NIL	NIL	2/6 HAEMIC	28	95	4CM	NIL	4	0	40	2	NIL	N/A	NIL	N/A	NIL	N/A	NIL	N/A	NIL	N/A	0	NIL	N/A	1.8	458.8	9.82	21.5	219	11.4	7	MILD	2.82	A4C
106A	12	M	134.3	27	15	UNDERWT	YES	YES	NIL	NIL	NIL	82	100/60	5LICS MCL	NIL	NIL	NIL	18	99	NIL	NIL	2	0	144	CANT REMEMBER	NIL	N/A	NIL	N/A	NIL	N/A	NIL	N/A	NIL	N/A	0	NIL	N/A	1.5	822.9	4.63	22.5	599	16.1	7.6	MILD	2.43	A4C
107A	5	F	125.4	22.5	14.3	UNDERWT	YES	NIL	NIL	NIL	NIL	75	100/70	5LICS MCL	NIL	NIL	NIL	22	98	NIL	NIL	3	0	6	12	NIL	N/A	NIL	N/A	NIL	N/A	NIL	N/A	YES	3	2	YES	3	0.8	5.1	10.7	25.2	346	20.7	7.9	MILD	1.59	A4C
108A	6	M	110.5	16.5	13.5	UNDERWT	YES	YES	NIL	NIL	NIL	108	110/60	5LICS MCL	NIL	NIL	NIL	18	99	4CM	NIL	6	0	18	1	NIL	N/A	NIL	N/A	NIL	N/A	NIL	N/A	NIL	N/A	36	YES	22	0.3	11.9	14.7	15.4	299	27.5	4.8	MILD	2.77	PLAX
109A	10	M	131.1	28	16.3	UNDERWT	YES	YES	NIL	NIL	NIL	70	90/60	5LICS MCL	NIL	YES	NIL	14	99	4CM	4CM	10	2	16	0.5	NIL	N/A	NIL	N/A	NIL	N/A	NIL	N/A	NIL	N/A	19	NIL	N/A	0.6	185.9	11.5	21.8	313	10.7	7.2	MILD	2.18	SAX
110A	9	F	123	20	13.2	UNDERWT	YES	YES	NIL	NIL	NIL	77	90/60	5LICS MCL	GRADE 1	YES	NIL	16	96	4CM	NIL	1	0	0	5	NIL	N/A	NIL	N/A	NIL	N/A	NIL	N/A	NIL	N/A	0	NIL	N/A	2.6	131.3	12.7	22.7	603	22.4	7.9	MILD	3.06	SAX
111A	9	F	134	28.5	15.9	UNDERWT	YES	YES	NIL	NIL	NIL	87	90/54	5LICS MCL	NIL	NIL	NIL	22	98	NIL	NIL	1	0	CANT REMEMBER	12	NIL	N/A	NIL	N/A	NIL	N/A	NIL	N/A	NIL	N/A	84	YES	18	4.7	237	7.66	25.8	334	9.4	8.9	MILD	1.7	PLAX
112A	15	M	143.4	29.5	14.4	UNDERWT	YES	YES	NIL	NIL	NIL	100	100/60	5LICS MCL	NIL	NIL	NIL	18	95	NIL	NIL	2	0	1	1	NIL	N/A	NIL	N/A	NIL	N/A	NIL	N/A	NIL	N/A	72	NIL	N/A	0.2	376.9	10.44	24.2	342	4.4	8.2	MILD	1.97	SAX
113A	5	F	99.8	14	14.1	UNDERWT	YES	YES	NIL	NIL	NIL	104	80/50	4LICS MCL	NIL	NIL	NIL	24	97	4CM	6CM	2	0	16	16	NIL	N/A	NIL	N/A	NIL	N/A	NIL	N/A	NIL	N/A	28	NIL	N/A	0.5	462.2	17.6	21.4	319	7	7.7	MILD	2.61	SAX
114A	12	F	138.1	31	16.2	UNDERWT	YES	YES	NIL	NIL	NIL	68	110/60	5LICS MCL	NIL	NIL	2/6 HAEMIC	24	99	NIL	NIL	4	0	84	1	NIL	N/A	NIL	N/A	NIL	N/A	NIL	N/A	NIL	N/A	84	NIL	N/A	0.8	973.9	6.31	25.9	447	10	8.9	MILD	2.03	PLAX
116A	10	M	134.1	25	13.9	UNDERWT	YES	YES	NIL	NIL	NIL	83	100/60	5LICS MCL	NIL	NIL	2/6 HAEMIC	20	98	NIL	NIL	2	1	3	0.5	NIL	N/A	NIL	N/A	NIL	N/A	NIL	N/A	NIL	N/A	12	NIL	N/A	0.2	815.5	10.45	25.2	532	9.8	8.4	MILD	2.05	SAX
117A	6	M	115.1	19.5	14.7	UNDERWT	YES	YES	NIL	NIL	NIL	95	90/60	5LICS MCL	NIL	NIL	NIL	28	97	NIL	NIL	4	1	0.5	0.5	NIL	N/A	NIL	N/A	NIL	N/A	NIL	N/A	NIL	N/A	0	NIL	N/A	0.3	830.6	8.17	25.1	533	11.5	8	MILD	1.74	PLAX, SAX
118A	5	F	109.6	18	15	UNDERWT	YES	NIL	NIL	NIL	NIL	61	90/50	4LICS MCL	NIL	NIL	NIL	20	99	4CM	6CM	1	0	7	7	NIL	N/A	NIL	N/A	NIL	N/A	NIL	N/A	NIL	N/A	0	NIL	N/A	0.5	803.3	4.2	25.3	238	6.9	8.3	MILD	1.71	PLAX
119A	6	M	115.5	18	13.5	UNDERWT	YES	YES	NIL	NIL	NIL	86	90/60	5LICS MCL	NIL	NIL	2/6 HAEMIC	32	96	6CM	NIL	1	0	0	2	NIL	N/A	NIL	N/A	NIL	N/A	NIL	N/A	NIL	N/A	22	NIL	N/A	0.9	946.6	1.57	19.9	544	16.5	7.1	MILD	2.42	SAX
120A	15	M	151.4	36	15.7	UNDERWT	YES	YES	NIL	NIL	NIL	101	120/70	5LICS MCL	NIL	YES	2/6 HAEMIC	18	95	NIL	NIL	6	6	0.5	0.5	YES	1	YES	1	YES	1	NIL	N/A	NIL	N/A	107	NIL	N/A	3.9	970.5	2.29	15	471	17.7	5	MILD	2.34	SAX
121A	11	F	147.9	33.5	15.3	UNDERWT	YES	NIL	NIL	NIL	NIL	102	90/50	5LICS MCL	NIL	NIL	NIL	16	99	NIL	NIL	3	0	0	2	NIL	N/A	NIL	N/A	NIL	N/A	NIL	N/A	NIL	N/A	0	NIL	N/A	0.5	492.9	5.5	27.3	305	10.6	9.4	MILD	1.96	SAX
123A	8	F	122.4	21	14	UNDERWT	YES	YES	NIL	NIL	NIL	97	90/60	5LICS MCL	NIL	NIL	NIL	20	99	4CM	NIL	0	0	0	0	NIL	N/A	NIL	N/A	NIL	N/A	NIL	N/A	NIL	N/A	0	NIL	N/A	2.9	305.3	8.9	22	561	17.1	7.5	MILD	2.16	A4C
124A	5	F	106.9	17	14.9	UNDERWT	YES	NIL	NIL	NIL	NIL	106	90/54	5LICS MCL	NIL	NIL	2/6 HAEMIC	24	98	NIL	NIL	3	0	44	5	NIL	N/A	NIL	N/A	NIL	N/A	NIL	N/A	NIL	N/A	0	YES	17	0.8	868.1	5.66	23	476	9	8.5	MILD	2.19	SAX
125A	13	F	165.8	53	19.3	UNDERWT	YES	YES	NIL	NIL	NIL	105	100/60	5LICS MCL	NIL	NIL	NIL	13	99	NIL	NIL	8	1	8	0.5	YES	2	NIL	N/A	NIL	N/A	NIL	N/A	NIL	N/A	96	YES	6	2.4	144.9	10.36	21.9	488	14.1	7.5	MILD	1.58	SAX
126A	14	M	155.1	36.5	15.2	UNDERWT	YES	YES	NIL	NIL	NIL	63	110/70	5LICS MCL	NIL	NIL	2/6 HAEMIC	32	97	2CM	NIL	5	4	0.5	0.5	YES	1	NIL	N/A	NIL	N/A	NIL	N/A	NIL	N/A	12	YES	4	1.3	914.7	4.68	22.3	387	14.2	7.8	MILD	2.19	A4C
127A	5	F	101.2	13	12.7	UNDERWT	YES	NIL	NIL	NIL	NIL	92	90/50	5LICS MCL	NIL	NIL	2/6 HAEMIC	24	99	NIL	NIL	3	1	9	7	NIL	N/A	YES	1	NIL	N/A	NIL	N/A	NIL	N/A	10	NIL	N/A	0.7	881.6	4	19.2	322	17	6.4	MILD	1.99	SAX
128A	10	F	124	23.5	15.3	UNDERWT	YES	YES	NIL	NIL	NIL	84	98/60	5LICS MCL	NIL	NIL	2/6 HAEMIC	16	99	NIL	NIL	1	0	22	1	NIL	N/A	NIL	N/A	NIL	N/A	NIL	N/A	NIL	N/A	24	NIL	N/A	3.7	863.3	1.62	24.8	375	9.6	8.7	MILD	2.14	SAX
130A	13	M	144.5	33.5	16	UNDERWT	YES	YES	NIL	NIL	NIL	74	100/70	5LICS MCL	NIL	NIL	NIL	16	99	NIL	NIL	2	0	48	12	NIL	N/A	YES	1	NIL	N/A	NIL	N/A	NIL	N/A	24	YES	12	1.9	811.8	6.45	21.1	232	8.1	7.2	MILD	2	SAX
131A	9	M	133	25	14.1	UNDERWT	YES	NIL	NIL	NIL	NIL	104	100/60	5LICS MCL	NIL	NIL	NIL	24	99	NIL	NIL	4	1	10	0.5	NIL	N/A	NIL	N/A	NIL	N/A	NIL	N/A	NIL	N/A	24	NIL	N/A	5.6	926.1	3	20	204	15.8	6.7	MILD	1.64	PLAX
132A	9	M	132.4	23	13.1	UNDERWT	YES	NIL	NIL	NIL	NIL	92	90/50	5LICS MCL	NIL	NIL	2/6 HAEMIC	24	98	4CM	NIL	2	1	23	23	NIL	N/A	NIL	N/A	NIL	N/A	NIL	N/A	NIL	N/A	0	YES	60	1.8	127.9	9.74	20.9	371	3.4	6.7	MILD	1.84	SAX
134A	9	F	134	24	13.4	UNDERWT	YES	NIL	NIL	NIL	NIL	78	100/60	5LICS MCL	NIL	NIL	NIL	28	95	NIL	NIL	3	0	25	2	NIL	N/A	NIL	N/A	NIL	N/A	NIL	N/A	NIL	N/A	60	NIL	N/A	0.9	3.61	10.08	27.4	337	6.9	9.4	MILD	2.26	SAX
135A	5	M	103.5	16	14.9	UNDERWT	YES	YES	NIL	NIL	NIL	108	80/50	4LICS MCL	NIL	NIL	NIL	24	99	6CM	NIL	5	0	0	0.5	NIL	N/A	NIL	N/A	NIL	N/A	NIL	N/A	NIL	N/A	0	NIL	N/A	5.7	950	2.6	16.6	560	16.2	5.4	MILD	1.97	PLAX
136A	9	M	134	27	15	UNDERWT	YES	YES	NIL	NIL	NIL	76	90/60	5LICS MCL	GRADE 1	YES	NIL	20	99	NIL	NIL	2	0	18	1	NIL	N/A	NIL	N/A	YES	1	NIL	N/A	NIL	N/A	0	NIL	N/A	0.9	650.2	8.33	22.5	395	9.2	8.1	MILD	2.72	SAX
137A	14	F	139.6	30	15.4	UNDERWT	YES	YES	NIL	NIL	NIL	71	90/60	5LICS MCL	NIL	NIL	2/6 HAEMIC	32	99	NIL	NIL	1	1	17	17	NIL	N/A	NIL	N/A	NIL	N/A	NIL	N/A	NIL	N/A	18	NIL	N/A	0.8	903.7	7.92	21.4	425	7.6	7.6	MILD	2.37	A4C
138A	11	F	137.5	26	13.8	UNDERWT	YES	YES	NIL	NIL	NIL	91	90/50	5LICS MCL	NIL	YES	NIL	18	99	2CM	NIL	12	0	74	1	NIL	N/A	NIL	N/A	NIL	N/A	NIL	N/A	NIL	N/A	72	NIL	N/A	7.48	922.7	3.1	22.9	338	7.5	8.1	MILD	2.64	A4C
139A	7	M	116.7	19	13.9	UNDERWT	YES	YES	NIL	NIL	NIL	78	80/50	5LICS MCL	NIL	YES	NIL	20	98	4CM	NIL	1	1	18	1	NIL	N/A	NIL	N/A	NIL	N/A	NIL	N/A	NIL	N/A	18	NIL	N/A	5.17	680.5	5.61	22.4	441	7.8	7.9	MILD	2.37	A4C
142A	6	F	114.5	19	14.5	UNDERWT	YES	YES	NIL	NIL	NIL	62	90/50	5LICS MCL	NIL	NIL	NIL	22	99	NIL	NIL	4	0	0	1	NIL	N/A	NIL	N/A	NIL	N/A	NIL	N/A	NIL	N/A	0	NIL	N/A	1.3	1001.2	6	20.8	386	18.4	6.5	MILD	1.78	A4C
143A	5	M	105	15.5	14.1	UNDERWT	YES	YES	NIL	NIL	NIL	70	80/50	4LICS MCL	NIL	YES	NIL	18	97	4CM	NIL	0	0	0	0	NIL	N/A	NIL	N/A	NIL	N/A	NIL	N/A	NIL	N/A	0	NIL	N/A	2.2	527	5.83	22.5	466	22.3	8.4	MILD	2.8	A4C
144A	9	F	124	22	14.3	UNDERWT	YES	YES	NIL	NIL	NIL	65	90/50	5LICS MCL	NIL	YES	NIL	24	99	4CM	NIL	3	0	24	2	NIL	N/A	NIL	N/A	NIL	N/A	NIL	N/A	NIL	N/A	27	NIL	N/A	4.5	888.6	2.2	17.1	397	15.5	5.9	MILD	2.39	SAX
145A	8	M	119.9	22	15.3	UNDERWT	YES	YES	NIL	NIL	NIL	75	90/60	5LICS MCL	NIL	YES	NIL	24	99	6CM	NIL	1	1	19	2	NIL	N/A	NIL	N/A	NIL	N/A	NIL	N/A	NIL	N/A	19	NIL	N/A	0.4	605.5	4.7	19.5	395	16.3	7.2	MILD	2.59	PLAX, SAX
146A	10	F	134.9	28.5	15.7	UNDERWT	YES	YES	NIL	NIL	NIL	86	90/60	5LICS MCL	NIL	NIL	NIL	20	97	2CM	NIL	2	0	19	1	NIL	N/A	NIL	N/A	NIL	N/A	NIL	N/A	NIL	N/A	95	NIL	N/A	1	779.4	5.7	23.5	451	14.2	8.2	MILD	1.8	A4C
147A	7	M	113.1	22.5	17.6	UNDERWT	YES	YES	NIL	NIL	NIL	96	90/50	5LICS MCL	NIL	NIL	NIL	24	99	NIL	NIL	2	0	13	1	NIL	N/A	NIL	N/A	NIL	N/A	NIL	N/A	NIL	N/A	60	NIL	N/A	0.8	912.5	6.9	23.1	608	15.8	7.9	MILD	2	A4C
148A	5	F	113	20	15.6	UNDERWT	YES	YES	NIL	NIL	NIL	92	90/50	5LICS MCL	NIL	YES	NIL	20	89	6CM	NIL	1	1	8	8	NIL	N/A	NIL	N/A	NIL	N/A	NIL	N/A	NIL	N/A	8	NIL	N/A	1.5	851.1	5.4	17.5	390	12.3	6.4	MILD	2.96	SAX
149A	10	F	133.7	30	16.8	UNDERWT	YES	YES	NIL	NIL	NIL	109	100/60	5LICS MCL	NIL	NIL	NIL	22	93	NIL	NIL	1	0	43	2	NIL	N/A	NIL	N/A	NIL	N/A	NIL	N/A	NIL	N/A	0	NIL	N/A	3.5	776	4.8	20.4	318	8.9	7.3	MILD	2.49	SAX
150A	16	M	152	37	16	UNDERWT	YES	YES	NIL	NIL	NIL	93	110/60	5LICS MCL	NIL	YES	NIL	18	99	4CM	NIL	4	0	36	5	YES	1	NIL	N/A	YES	3	NIL	N/A	NIL	N/A	36	NIL	N/A	0.6	202.1	8.7	18.4	572	9.8	7.1	MILD	3.02	SAX
151A	14	F	162	45.5	17.3	UNDERWT	YES	YES	NIL	NIL	NIL	120	120/70	5LICS	GRADE 1	NIL	2/6 HAEMIC	24	98	NIL	NIL	1	1	12	12	NIL	N/A	NIL	N/A	NIL	N/A	NIL	N/A	NIL	N/A	156	NIL	N/A	3.67	926.1	3.41	22.5	666	11.6	8.2	MILD	2.21	PLAX
152A	13	M	163	45	16.9	UNDERWT	YES	NIL	NIL	NIL	NIL	80	100/60	5LICS	NIL	NIL	2/6 HAEMIC	20	99	NIL	NIL	6	1	10	10	NIL	N/A	YES	1	NIL	N/A	NIL	N/A	NIL	N/A	96	YES	36	3	786.2	7.38	29.4	73	2.6	10	MILD	2.66	PLAX
153A	5	F	117.2	21	15.3	UNDERWT	YES	NIL	NIL	NIL	NIL	96	90/50	4LICS	GRADE 1	YES	NIL	30	98	2CM	NIL	0	0	36	3	NIL	N/A	NIL	N/A	NIL	N/A	NIL	N/A	NIL	N/A	36	YES	6	3	847.7	6.89	20.8	313	11.9	7.9	MILD	2.13	SAX
154A	5	M	121.9	25	16.8	UNDERWT	YES	YES	NIL	NIL	NIL	103	90/60	5LICS	NIL	NIL	NIL	20	96	NIL	NIL	4	2	3	0.5	NIL	N/A	NIL	N/A	NIL	N/A	NIL	N/A	NIL	N/A	0	NIL	N/A	4.3	868.1	8.9	21.1	258	7.1	7.7	MILD	2.06	SAX
155A	7	F	117.4	19	13.8	UNDERWT	YES	YES	NIL	NIL	NIL	114	90/50	5LICS	GRADE 1	NIL	NIL	26	96	2CM	8CM	6	1	3	1	NIL	N/A	NIL	N/A	NIL	N/A	NIL	N/A	NIL	N/A	15	NIL	N/A	3.7	919.3	5.5	20	300	9.1	6.5	MILD	2.38	PLAX
156A	9	F	129.5	30	17.9	UNDERWT	YES	NIL	NIL	NIL	NIL	100	110/70	5LICS	NIL	YES	NIL	22	97	NIL	12CM	1	1	5	1	NIL	N/A	NIL	N/A	NIL	N/A	NIL	N/A	NIL	N/A	17	NIL	N/A	0.2	18.5	12.3	22.7	133	6	6.1	MILD	2.73	SAX
157A	14	M	142	34	16.9	UNDERWT	YES	YES	NIL	NIL	NIL	86	90/60	5LICS	NIL	NIL	NIL	26	98	NIL	NIL	0	0	48	0	NIL	N/A	NIL	N/A	YES	1	NIL	N/A	NIL	N/A	0	NIL	N/A	6	806.7	5.5	23.2	269	12	8	MILD	2.02	PLAX
158A	10	M	137.5	28.5	15.1	UNDERWT	YES	NIL	NIL	NIL	NIL	80	90/60	5LICS	NIL	NIL	NIL	20	99	NIL	NIL	4	0	0	0.5	NIL	N/A	NIL	N/A	NIL	N/A	NIL	N/A	NIL	N/A	0	NIL	N/A	4	441.7	9.89	25	213	12.1	8.6	MILD	1.64	SAX
159A	13	F	146.3	33.5	15.6	UNDERWT	YES	NIL	NIL	NIL	NIL	88	100/60	5LICS	NIL	NIL	NIL	16	100	NIL	4CM	2	0	48	1	NIL	N/A	NIL	N/A	NIL	N/A	NIL	N/A	NIL	N/A	48	NIL	N/A	8.5	677.1	3.8	23.4	208	10.4	7.6	MILD	2.5	PLAX
160A	8	M	130	26	15.4	UNDERWT	YES	NIL	NIL	NIL	NIL	87	110/70	5LICS	NIL	YES	2/6 HAEMIC	22	96	NIL	NIL	3	1	8	8	NIL	N/A	YES	1	NIL	N/A	NIL	N/A	NIL	N/A	8	YES	10	3.5	929.1	4.2	22.8	296	14.3	8.2	MILD	2.39	A4C
161A	5	F	99.8	15	15.1	UNDERWT	YES	YES	NIL	NIL	NIL	104	70/50	4LICS	NIL	NIL	NIL	24	96	NIL	NIL	10	0	48	2	NIL	N/A	NIL	N/A	NIL	N/A	NIL	N/A	NIL	N/A	0	NIL	N/A	9.7	810.1	5.48	25.8	336	10.8	8.6	MILD	2.18	A4C
162A	7	M	123.5	21.5	14.1	UNDERWT	YES	NIL	NIL	NIL	NIL	88	100/70	5LICS	NIL	NIL	NIL	20	100	NIL	NIL	1	1	2	2	NIL	N/A	NIL	N/A	NIL	N/A	NIL	N/A	NIL	N/A	36	NIL	N/A	2.2	932.9	4.12	24.4	328	11.9	7.7	MILD	2.67	PLAX
163A	8	F	124	20.5	13.3	UNDERWT	YES	YES	NIL	NIL	NIL	89	100/70	5LICS	NIL	NIL	NIL	20	95	2CM	10CM	0	0	0	0	NIL	N/A	NIL	N/A	NIL	N/A	NIL	N/A	NIL	N/A	0	NIL	N/A	4.9	45.5	13.47	13.3	155	8	4	MILD	2.24	SAX
164A	9	M	126	22	13.9	UNDERWT	YES	NIL	NIL	NIL	NIL	111	100/60	5LICS	NIL	NIL	NIL	20	96	NIL	NIL	1	1	22	22	NIL	N/A	NIL	N/A	NIL	N/A	NIL	N/A	NIL	N/A	24	NIL	N/A	3.7	926.1	5.6	24	297	21.1	8.1	MILD	2.09	A4C
165A	15	M	155.5	37	15.3	UNDERWT	YES	YES	NIL	NIL	NIL	77	100/55	5LICS	NIL	YES	NIL	16	96	NIL	NIL	2	0	168	0	NIL	N/A	NIL	N/A	NIL	N/A	NIL	N/A	NIL	N/A	48	YES	6	2.2	216.6	10.7	18.2	492	6.6	6.2	MILD	2.05	PLAX
166A	9	M	136	24.5	13.2	UNDERWT	YES	NIL	NIL	NIL	NIL	102	100/60	5LICS	NIL	NIL	NIL	18	98	NIL	6CM	1	0	34	2	NIL	N/A	NIL	N/A	NIL	N/A	NIL	N/A	NIL	N/A	36	NIL	N/A	2.9	950	6.7	22.7	257	7.5	7.2	MILD	2.07	SAX
167A	14	M	146	30	14.1	UNDERWT	YES	NIL	NIL	NIL	NIL	76	100/60	5LICS	NIL	YES	NIL	16	99	NIL	4CM	1	1	36	36	NIL	N/A	NIL	N/A	NIL	N/A	NIL	N/A	NIL	N/A	36	NIL	N/A	2.4	663.4	8.42	23.7	213	6.5	7.4	MILD	2.64	SAX
168A	9	M	127	21	13	UNDERWT	YES	NIL	NIL	NIL	NIL	80	90/50	5LICS	NIL	NIL	NIL	20	95	NIL	NIL	2	1	7	7	NIL	N/A	NIL	N/A	NIL	N/A	NIL	N/A	NIL	N/A	12	YES	24	1.7	844.2	8.99	21.9	451	8.8	7.2	TRIVIAL	2.33	PLAX
169A	7	M	120	19	13.2	UNDERWT	YES	YES	NIL	NIL	NIL	113	110/70	5LICS	NIL	NIL	2/6 HAEMIC	24	96	NIL	NIL	6	4	18	2	NIL	N/A	NIL	N/A	NIL	N/A	NIL	N/A	NIL	N/A	24	NIL	N/A	1.7	806.7	6.14	21.7	157	11.6	7.1	MILD	2.77	PLAX
170A	10	F	127	25	15.5	UNDERWT	YES	YES	NIL	NIL	NIL	86	100/60	5LICS	NIL	NIL	NIL	24	99	4CM	6CM	1	1	2	1	NIL	N/A	NIL	N/A	NIL	N/A	NIL	N/A	NIL	N/A	0	NIL	N/A	3.4	728.3	7.1	23.2	274	6.8	7.4	MILD	3.18	PLAX
171A	5	F	104	15	13.9	UNDERWT	YES	NIL	NIL	NIL	NIL	103	90/50	5LICS	NIL	NIL	2/6 HAEMIC	24	95	NIL	NIL	2	0	25	6	NIL	N/A	NIL	N/A	NIL	N/A	NIL	N/A	NIL	N/A	0	NIL	N/A	0.9	772.6	8.24	27.8	206	9.5	9.6	MILD	2.39	PLAX
173A	11	M	130.2	27.5	16.2	UNDERWT	YES	NIL	NIL	NIL	NIL	72	100/60	5LICS	NIL	NIL	NIL	20	96	NIL	NIL	4	0	72	2	NIL	N/A	NIL	N/A	NIL	N/A	NIL	N/A	NIL	N/A	84	NIL	N/A	1.8	772.6	6.7	22.2	195	11.6	7.5	MILD	2.16	SAX
174A	9	M	125	24	15.4	UNDERWT	YES	NIL	NIL	NIL	NIL	102	100/70	5LICS	NIL	NIL	NIL	24	94	NIL	NIL	0	0	0	0	NIL	N/A	NIL	N/A	NIL	N/A	NIL	N/A	NIL	N/A	0	NIL	N/A	2.9	936.3	6.5	21.6	344	9.3	8	MILD	2.31	SAX
176A	10	M	127.5	21	12.9	UNDERWT	YES	YES	NIL	NIL	NIL	112	100/50	5LICS	NIL	NIL	NIL	18	96	NIL	NIL	2	0	25	25	NIL	N/A	NIL	N/A	NIL	N/A	NIL	N/A	NIL	N/A	0	NIL	N/A	3.1	963.6	6.6	24.2	428	11.1	8.6	MILD	1.95	SAX
177A	5	M	108.6	17	14.4	UNDERWT	YES	YES	NIL	NIL	NIL	100	90/60	4LICS	NIL	NIL	NIL	18	97	2CM	NIL	4	1	2	2	NIL	N/A	NIL	N/A	NIL	N/A	NIL	N/A	NIL	N/A	0	NIL	N/A	2.3	866.9	6.76	18.7	431	17.9	6.8	MILD	1.74	PLAX, SAX
178A	6	F	118	10	10	UNDERWT	YES	YES	NIL	NIL	NIL	106	90/50	5LICS	NIL	NIL	2/6 HAEMIC	24	98	NIL	NIL	1	0	0.5	0.5	NIL	N/A	NIL	N/A	NIL	N/A	NIL	N/A	NIL	N/A	0.5	NIL	N/A	1.98	841.2	6.05	21.9	254	10.5	7.3	MILD	1.54	SAX
179A	5	M	97.5	15	15.8	UNDERWT	YES	NIL	NIL	NIL	NIL	104	90/50	4LICS	NIL	NIL	NIL	26	96	NIL	2CM	4	2	3	1	NIL	N/A	NIL	N/A	NIL	N/A	NIL	N/A	NIL	N/A	10	NIL	N/A	1	635.5	5.6	23.1	278	13.1	7.9	MILD	2.31	PLAX
180A	5	F	101	12	11.8	UNDERWT	YES	YES	NIL	NIL	NIL	102	90/60	4LICS	NIL	NIL	NIL	24	94	NIL	2CM	4	0	0	1	NIL	N/A	NIL	N/A	NIL	N/A	NIL	N/A	NIL	N/A	0	NIL	N/A	0.7	819.2	6.5	23.1	518	18.3	8	MILD	2.43	A4C
181A	7	F	123	19	12.6	UNDERWT	YES	YES	NIL	NIL	NIL	88	80/50	5LICS	NIL	NIL	2/6 HAEMIC	18	97	NIL	NIL	2	1	8	1	NIL	N/A	NIL	N/A	NIL	N/A	NIL	N/A	NIL	N/A	5	NIL	N/A	0.5	10.9	9	18	513	13.6	6.7	MOD	2.99	SAX
182A	10	F	139	24	12.4	UNDERWT	YES	YES	NIL	NIL	NIL	103	100/50	5LICS	NIL	NIL	2/6 HAEMIC	22	97	NIL	NIL	10	1	3	2	NIL	N/A	NIL	N/A	NIL	N/A	NIL	N/A	NIL	N/A	0	NIL	N/A	3.6	793.5	5.36	24.1	455	13.6	9	MILD	2.04	SAX
183A	14	M	135	24	13.2	UNDERWT	YES	YES	NIL	NIL	NIL	84	102/53	5LICS	NIL	NIL	2/6 HAEMIC	36	99	4CM	17CM	6	1	0.5	0.5	NIL	N/A	NIL	N/A	NIL	N/A	NIL	N/A	NIL	N/A	0.5	NIL	N/A	0.7	22	10.7	13.6	57	6.4	5.1	MILD	2.06	PLAX
184A	5	M	117	16	11.7	UNDERWT	YES	NIL	NIL	NIL	NIL	97	102/48	4LICS	NIL	NIL	NIL	30	99	NIL	4CM	1	0	4	11	NIL	N/A	NIL	N/A	NIL	N/A	NIL	N/A	NIL	N/A	0	NIL	N/A	2	822.9	7.83	28.2	217	10.7	9.3	MILD	1.93	A4C
185A	5	M	113	16	12.5	UNDERWT	YES	NIL	NIL	NIL	NIL	84	123/68	5LICS	NIL	NIL	2/6 HAEMIC	26	97	NIL	NIL	5	1	0.5	0.5	NIL	N/A	YES	1	NIL	N/A	NIL	N/A	NIL	N/A	0.5	NIL	N/A	0.9	385.8	12.6	25.4	470	15.2	9.1	MILD	2.04	PLAX
186A	10	M	129	20	12	UNDERWT	YES	NIL	NIL	NIL	NIL	82	97/53	5LICS	NIL	NIL	2/6 HAEMIC	18	98	4CM	6CM	1	0	0	0.5	NIL	N/A	NIL	N/A	NIL	N/A	NIL	N/A	NIL	N/A	0	NIL	N/A	2.1	914.7	6.9	24.7	166	5.3	8.2	MILD	1.91	A4C
189A	12	M	149.3	36	16.1	UNDERWT	YES	NIL	NIL	NIL	NIL	84	119/65	5LICS	NIL	NIL	NIL	20	92	4CM	6CM	3	1	6	6	YES	1	NIL	N/A	NIL	N/A	NIL	N/A	NIL	N/A	17	NIL	N/A	1.4	720	4.28	22.5	264	14	7.7	MILD	1.67	SAX
190A	7	M	122	15	10.1	UNDERWT	YES	YES	NIL	NIL	NIL	108	97/53	5LICS	NIL	NIL	NIL	30	98	NIL	NIL	3	0	0	8	NIL	N/A	NIL	N/A	NIL	N/A	NIL	N/A	NIL	N/A	0	NIL	N/A	0.5	3.6	9.7	23.4	157	16.2	7.7	MILD	2.64	PLAX
191A	13	M	147	24	11.1	UNDERWT	YES	YES	NIL	NIL	NIL	121	109/70	5LICS	NIL	NIL	NIL	30	88	NIL	NIL	3	0	21	21	NIL	N/A	NIL	N/A	NIL	N/A	NIL	N/A	NIL	N/A	21	NIL	N/A	0.2	3.8	14.35	23.9	120	12.3	8.2	MILD	2.51	A4C,PLAX
192A	7	F	121.8	15	10.1	UNDERWT	YES	YES	NIL	NIL	NIL	103	108/66	5LICS	GRADE 2	YES	NIL	30	98	NIL	NIL	3	1	10	0.5	NIL	N/A	NIL	N/A	NIL	N/A	NIL	N/A	NIL	N/A	0	NIL	N/A	1	855.9	4.9	26.3	282	9.4	8.4	MILD	2.72	SAX
193A	8	M	121	16	10.9	UNDERWT	YES	YES	NIL	NIL	NIL	88	105/55	5LICS	NIL	YES	NIL	28	98	4CM	6CM	6	0	0	0.5	NIL	N/A	NIL	N/A	NIL	N/A	NIL	N/A	NIL	N/A	0	NIL	N/A	0.9	885.3	8.9	26	788	9.9	8.1	MILD	2.64	A4C
194A	5	F	105.5	12	10.8	UNDERWT	YES	YES	NIL	NIL	NIL	103	80/50	4LICS	NIL	NIL	NIL	30	96	NIL	NIL	3	0	0	0.5	NIL	N/A	NIL	N/A	NIL	N/A	NIL	N/A	NIL	N/A	0	NIL	N/A	2	911	4	27.4	162	11.9	9.3	MILD	2.39	A4C
195A	7	F	122	20	13.4	UNDERWT	YES	YES	NIL	NIL	NIL	75	82/47	5LICS	NIL	NIL	NIL	24	99	NIL	NIL	4	2	1	1	NIL	N/A	NIL	N/A	NIL	N/A	NIL	N/A	NIL	N/A	0	NIL	N/A	0.6	220.5	5.3	22.4	178	18.9	7.2	MILD	2.45	SAX, PLAX
196A	6	M	123.4	19	12.5	UNDERWT	YES	YES	NIL	NIL	NIL	124	107/56	5LICS	NIL	NIL	NIL	28	96	NIL	NIL	4	0	25	25	NIL	N/A	NIL	N/A	NIL	N/A	NIL	N/A	NIL	N/A	25	NIL	N/A	0.9	642.9	13.2	41.4	175	6.7	14.1	MILD	1.77	SAX
197A	7	F	123	18	11.9	UNDERWT	YES	NIL	NIL	NIL	NIL	90	109/55	5LICS	NIL	NIL	NIL	24	99	NIL	NIL	0	0	1	0	NIL	N/A	YES	2	NIL	N/A	NIL	N/A	YES	12	1	YES	16	1.2	881.6	4.94	27	267	8	8.7	MILD	1.68	A4C
198A	7	M	112.7	13	10.2	UNDERWT	YES	YES	NIL	NIL	NIL	60	91/66	5LICS	NIL	NIL	NIL	26	99	NIL	NIL	6	3	3	13	NIL	N/A	NIL	N/A	NIL	N/A	NIL	N/A	NIL	N/A	3	YES	12	2	892.7	6.24	22.4	178	18.9	7.2	MILD	1.76	SAX
199A	10	F	131	20	11.7	UNDERWT	YES	YES	NIL	NIL	NIL	93	92/41	5LICS	NIL	NIL	NIL	22	98	NIL	NIL	2	0	48	1	NIL	N/A	NIL	N/A	NIL	N/A	NIL	N/A	NIL	N/A	48	YES	48	0.8	690.6	11.53	29	441	7.8	9.9	MILD	2.05	SAX
200A	10	M	130	24	14.2	UNDERWT	YES	NIL	NIL	NIL	NIL	86	89/46	5LICS	NIL	NIL	NIL	20	99	2CM	NIL	1	0	0	36	NIL	N/A	NIL	N/A	NIL	N/A	NIL	N/A	NIL	N/A	0	NIL	N/A	1.6	885.3	6.5	25.6	486	7.9	9	MILD	1.82	SAX
201A	10	F	133.2	29	16.4	UNDERWT	YES	NIL	NIL	NIL	NIL	92	89/64	5LICS	NIL	NIL	NIL	24	98	NIL	NIL	1	0	0	0	NIL	N/A	YES	1	NIL	N/A	NIL	N/A	NIL	N/A	0	NIL	N/A	0.6	497.3	13.5	35.6	240	6.8	12	MILD	1.5	PLAX, SAX

## Sheet: SS WITHOUT PAH
CODE NO	AGE (YRS)	SEX	HEIGHT (CM)	WEIGHT (KG)	BMI	NUT STATUS	PALOR	JAUNDICE	CLUBBING	CYANOSIS	EDEMA	PR	BP	APEX	PARAST HEAVE	LOUD P2	MURMUR	RR	SPO2	HEPATOMEGALY	SPLENOMEGALY	NO OF CRISIS/ YR	ADM 4 VOC LAST YR	LAST ADM MONTHS	LAST CRISIS MONTHS	PREVIOUS ACS	HOW MANY	PREVIOUS STROKE	HOW MANY	PRIAPISM	HOW MANY	LEG ULCERS	HOW MANY	CHR TRANSF	HOW LONG	LAST TRANSFUSION	HYDROXYUREA	HOW LONG	Retics	LDH	HBF	HCT %	PLT 109 /L	WBC 109 /L	HGB g/dl	TR	PEAK TRV	VIEW PEAK GOT
004A	6	F	116.5	21.5	15.8	UNDERWT	YES	NIL	NIL	NIL	NIL	91	96/60	5LICS MCL	GRADE 1	YES	NIL	20	97	4CM	NIL	1	0	0	0	NIL	N/A	NIL	N/A	NIL	N/A	NIL	N/A	NIL	N/A	0	NIL	N/A	1.2	1137.8	12.6	21.9	311	6.4	8.2	MILD	2.3	A4C
005A	8	F	125	21	13.4	UNDERWT	YES	NIL	NIL	NIL	NIL	88	100/70	5LICS MCL	NIL	NIL	NIL	20	99	NIL	NIL	0	0	0	0	NIL	N/A	NIL	N/A	NIL	N/A	NIL	N/A	NIL	N/A	0	NIL	N/A	0.2	567.5	8.68	33.9	250	6.5	12.1	MILD	2.1	A4C
006A	7	M	122.6	21	14	UNDERWT	YES	YES	NIL	NIL	NIL	94	90/50	5LICS MCL	GRADE 1	YES	NIL	22	95	NIL	NIL	4	2	13	4	NIL	N/A	NIL	N/A	NIL	N/A	NIL	N/A	NIL	N/A	11	YES	24	15.5	1162.3	3.84	20.2	354	14.4	7.7	MILD	2.05	PLAX
007A	5	F	101	15	14.7	UNDERWT	YES	NIL	NIL	NIL	NIL	136	80/50	5LICS MCL	NIL	NIL	NIL	28	97	NIL	NIL	2	1	10	10	NIL	N/A	NIL	N/A	NIL	N/A	NIL	N/A	NIL	N/A	10	YES	24	0.3	1011.8	6.62	23.6	216	9.5	9	MILD	1.96	SAX
010A	11	F	144	30	14.5	UNDERWT	YES	YES	NIL	NIL	NIL	83	110/80	5LICS MCL	GRADE 1	NIL	NIL	20	98	NIL	NIL	5	0	0	2	NIL	N/A	NIL	N/A	NIL	N/A	NIL	N/A	NIL	N/A	0	NIL	N/A	2	896.4	3.6	23.2	349	9.6	8.4	TRIVIAL	2.44	A4C
011A	10	F	146.5	21	10	UNDERWT	YES	NIL	NIL	NIL	NIL	91	90/50	5LICS MCL	NIL	NIL	NIL	18	98	NIL	NIL	5	5	2	2	NIL	N/A	NIL	N/A	NIL	N/A	NIL	N/A	NIL	N/A	0	NIL	N/A	4.3	736	3.12	23.3	367	9.8	8.6	MILD	2.13	SAX
014A	5	F	110	15	12.4	UNDERWT	YES	NIL	NIL	NIL	NIL	117	90/52	5LICS MCL	NIL	NIL	NIL	24	98	NIL	NIL	0	0	0	0	NIL	N/A	NIL	N/A	NIL	N/A	NIL	N/A	NIL	N/A	0	NIL	N/A	0.5	7.7	7.6	33.8	300	6.6	10.9	MILD	2.08	PLAX
017A	13	M	147	38	17.6	UNDERWT	YES	YES	NIL	NIL	NIL	80	100/60	5LICS MCL	GRADE 1	YES	NIL	14	95	5CM	NIL	1	1	2	8	NIL	N/A	NIL	N/A	NIL	N/A	NIL	N/A	YES	6	2	YES	7 MONTHS	1.9	1092.3	10.2	26.5	591	14.3	9.1	MILD	2.39	PLAX
018A	9	M	130	26	15.4	UNDERWT	YES	YES	NIL	NIL	NIL	80	80/50	5LICS MCL	NIL	NIL	NIL	20	99	NIL	NIL	0	0	19	19	NIL	N/A	NIL	N/A	NIL	N/A	NIL	N/A	YES	6	19	YES	24	1.3	399.5	6.4	18.4	389	18.2	6.8	TRIVIAL	1.91	A4C
021A	7	F	121	22	15	UNDERWT	YES	NIL	NIL	NIL	NIL	109	90/50	5LICS MCL	NIL	NIL	NIL	21	96	4CM	6CM	1	1	5	0.5	NIL	N/A	NIL	N/A	NIL	N/A	NIL	N/A	YES	6	5	YES	10	0.4	1102.8	8.9	23	415	14.6	7.4	TRIVIAL	2.31	SAX
023A	7	F	118	19.5	14	UNDERWT	YES	YES	NIL	NIL	NIL	93	100/60	5LICS MCL	NIL	NIL	NIL	28	98	4CM	2CM	0	0	1	1	NIL	N/A	YES	1	NIL	N/A	NIL	N/A	NIL	N/A	1	YES	1	0.2	11.2	8.7	23.7	317	7.6	8	TRIVIAL	2.31	SAX
024A	6	F	116	19.8	14.7	UNDERWT	YES	NIL	NIL	NIL	NIL	102	90/60	5LICS MCL	NIL	NIL	NIL	26	99	4CM	NIL	4	2	0.5	1	NIL	N/A	NIL	N/A	NIL	N/A	NIL	N/A	NIL	N/A	0	NIL	N/A	0.3	798.4	9.6	23.1	433	9.7	8.1	MILD	2.15	SAX
025A	9	M	125	26	16.6	UNDERWT	YES	YES	NIL	NIL	NIL	100	100/60	5LICS MCL	NIL	NIL	NIL	26	98	NIL	NIL	4	4	7	7	NIL	N/A	NIL	N/A	NIL	N/A	NIL	N/A	YES	6	1	YES	18	0.4	941.9	14	28	548	11.5	9.3	TRIVIAL	1.46	A4C
026A	9	F	130	25	14.8	UNDERWT	YES	YES	NIL	NIL	NIL	103	90/60	5LICS MCL	NIL	NIL	2/6 HAEMIC	26	96	4CM	NIL	3	4	1	6	NIL	N/A	NIL	N/A	NIL	N/A	NIL	N/A	YES	6	0	YES	8	0.5	850.9	9.23	27.3	350	12.5	9.1	TRIVIAL	1.64	A4C
027A	15	F	166	48	17.4	UNDERWT	YES	NIL	NIL	NIL	NIL	89	110/70	5LICS MCL	NIL	NIL	NIL	28	98	NIL	NIL	3	0	48	13	NIL	N/A	NIL	N/A	NIL	N/A	NIL	N/A	NIL	N/A	0	NIL	N/A	0.4	1127.3	5.3	24	174	4.4	8	TRIVIAL	1.8	A4C
028A	14	F	147	28	13	UNDERWT	YES	YES	GRADE 1	NIL	NIL	107	100/60	5LICS MCL	NIL	NIL	NIL	26	96	NIL	NIL	5	1	4	4	YES	1	NIL	N/A	NIL	N/A	NIL	N/A	NIL	N/A	4	NIL	N/A	0.7	9.8	7.7	19.2	290	13.7	6.6	TRIVIAL	2.05	SAX
029A	13	F	160	35	13.7	UNDERWT	YES	YES	NIL	NIL	NIL	101	90/60	5LICS MCL	NIL	NIL	NIL	26	94	4CM	NIL	6	3	2	2	NIL	N/A	NIL	N/A	NIL	N/A	NIL	N/A	NIL	N/A	UNAVAILABLE	YES	30	1.1	1008.3	6.7	26.9	542	26.7	8.8	TRIVIAL	1.98	SAX
030A	9	F	135	16	10	UNDERWT	YES	NIL	NIL	NIL	NIL	88	80/50	5LICS MCL	NIL	NIL	NIL	28	99	4CM	NIL	0	0	1	CANT REMEMBER	NIL	N/A	YES	1	NIL	N/A	NIL	N/A	YES	6	1	YES	24	0.2	1011.8	9	29.7	211	5.8	10	TRIVIAL	1.63	PLAX
031A	5	M	116	25	18.6	NORMAL	YES	NIL	NIL	NIL	NIL	90	94/60	5LICS MCL	NIL	NIL	NIL	28	98	8CM	NIL	4	5	4	4	YES	1	NIL	N/A	NIL	N/A	NIL	N/A	YES	6	1	YES	16	1.3	0.7	9.8	24.5	382	18.6	8	TRIVIAL	1.82	A4C
032A	5	M	102.7	16	15.2	UNDERWT	YES	NIL	NIL	NIL	NIL	119	96/50	5LICS MCL	NIL	NIL	NIL	24	95	8CM	NIL	3	1	4	4	YES	UNAVAILABLE	NIL	N/A	NIL	N/A	NIL	N/A	NIL	N/A	UNAVAILABLE	YES	UNAVAILABLE	1.7	791.4	5.7	20.9	571	19	6.9	MILD	2.28	PLAX
033A	6	M	121	20	13.7	UNDERWT	YES	NIL	NIL	NIL	NIL	92	90/50	5LICS MCL	NIL	NIL	NIL	18	94	6CM	NIL	1	0	1	1	NIL	NIL	NIL	N/A	NIL	N/A	NIL	N/A	YES	6	1	YES	6	1	768.5	2.6	21.5	267	14.5	7.3	MILD	2.31	A4C
035A	5	M	118.6	18	12.8	UNDERWT	YES	YES	NIL	NIL	NIL	116	80/40	5LICS MCL	GRADE 1	YES	NIL	24	99	4CM	NIL	4	4	7	7	YES	8	NIL	N/A	NIL	N/A	NIL	N/A	YES	6	2	YES	12	1.2	878.4	3.39	24.1	306	15	8.4	MILD	2.2	PLAX
036A	9	M	136.2	17	10	UNDERWT	YES	YES	NIL	NIL	NIL	92	86/50	5LICS MCL	NIL	NIL	NIL	24	98	5CM	NIL	1	0	12	66	NIL	N/A	NIL	N/A	NIL	N/A	NIL	N/A	YES	1	12	YES	36	3.2	588.2	12	21.1	255	9.7	7.4	MILD	2.31	PLAX
037A	8	M	112	19	15.1	UNDERWT	YES	NIL	NIL	NIL	NIL	95	80/50	5LICS MCL	NIL	NIL	2/6 HAEMIC	30	96	4CM	NIL	4	4	1	1	NIL	N/A	NIL	N/A	NIL	N/A	NIL	N/A	NIL	N/A	UNAVAILABLE	NIL	N/A	3	864.7	6.2	18.3	315	19.6	6.7	MILD	1.79	PLAX
038A	10	F	143.2	31	15.1	UNDERWT	YES	YES	NIL	NIL	NIL	92	90/40	5LICS MCL	NIL	NIL	2/6 HAEMIC	28	94	6CM	NIL	2	2	3	3	NIL	N/A	NIL	N/A	NIL	N/A	NIL	N/A	NIL	N/A	UNAVAILABLE	YES	9	4	909.1	2	19.4	251	16.2	7.1	MILD	2.02	PLAX
039A	5	M	103	15.5	14.6	UNDERWT	YES	NIL	NIL	NIL	NIL	86	100/60	4LICS MCL	NIL	NIL	NIL	20	89	4CM	NIL	2	1	1	1	NIL	N/A	NIL	N/A	NIL	N/A	NIL	N/A	YES	12	11	YES	24	0.4	1116.8	5	25.1	247	13.8	8.8	MILD	1.57	PLAX
040A	8	F	116.5	20	14.7	UNDERWT	YES	NIL	NIL	NIL	NIL	76	90/50	5LICS MCL	NIL	NIL	NIL	18	88	NIL	NIL	1	1	25	7	YES	2	NIL	N/A	NIL	N/A	NIL	N/A	NIL	N/A	22	NIL	N/A	1.3	920.9	5	21.9	446	7.2	8.1	MILD	1.9	SAX
041A	7	M	122	20	13.4	UNDERWT	YES	NIL	NIL	NIL	NIL	108	100/50	5LICS MCL	GRADE 2	YES	NIL	16	97	NIL	NIL	2	0	18	18	NIL	N/A	NIL	N/A	NIL	N/A	NIL	N/A	NIL	N/A	0	NIL	N/A	2.2	1046.8	5	20.8	495	13.6	7.5	MILD	1.94	A4C
043A	5	M	107.3	15	13	UNDERWT	YES	NIL	NIL	NIL	NIL	112	90/60	5LICS MCL	NIL	NIL	NIL	20	99	2CM	NIL	4	0	0	0.5	NIL	N/A	NIL	N/A	NIL	N/A	NIL	N/A	NIL	N/A	0	NIL	N/A	3.5	615.5	5.8	24.6	272	8.2	9.2	MILD	2.18	PLAX
044A	9	F	123.5	24	15.7	UNDERWT	YES	NIL	NIL	NIL	NIL	102	100/60	5LICS MCL	NIL	NIL	2/6 HAEMIC	22	93	4CM	NIL	1	1	1	1	NIL	N/A	NIL	N/A	NIL	N/A	NIL	N/A	NIL	N/A	1	NIL	N/A	2.9	899.9	5	18.8	385	11.5	7.4	TRIVIAL	2.01	SAX
045A	12	M	123.7	22	14.4	UNDERWT	YES	YES	NIL	NIL	NIL	100	100/50	5LICS MCL	NIL	NIL	NIL	16	93	4CM	NIL	3	6	36	1	NIL	N/A	NIL	N/A	NIL	N/A	NIL	N/A	NIL	N/A	72	NIL	N/A	5.7	1088.8	4.86	16.8	198	13.2	6.6	TRIVIAL	1.76	PLAX
048A	5	F	109	16	13.5	UNDERWT	YES	YES	NIL	NIL	NIL	112	90/50	5LICS MCL	NIL	NIL	NIL	20	95	6CM	NIL	0	0	8	0	NIL	N/A	NIL	N/A	NIL	N/A	NIL	N/A	NIL	N/A	0	NIL	N/A	5.9	736.3	3.03	23.2	273	12.2	9.2	MILD	2.09	A4C
049A	12	F	139.6	29	14.9	UNDERWT	YES	YES	NIL	NIL	NIL	97	90/50	5LICS MCL	NIL	NIL	2/6 HAEMIC	16	93	NIL	NIL	10	6	0.5	0.5	NIL	N/A	NIL	N/A	NIL	N/A	NIL	N/A	NIL	N/A	UNAVAILABLE	NIL	N/A	1.6	969.9	2.81	14.7	533	13.9	5.3	MILD	2.07	A4C
051A	6	F	115.9	18	13.4	UNDERWT	YES	NIL	NIL	NIL	NIL	115	100/60	5LICS MCL	NIL	NIL	NIL	24	91	4CM	NIL	1	1	12	0	NIL	N/A	NIL	N/A	NIL	N/A	NIL	N/A	NIL	N/A	24	NIL	N/A	17.3	1001.3	1.489	23.1	370	14.9	9.2	MILD	2.32	A4C
052A	17	M	171	47	16.1	UNDERWT	YES	YES	NIL	NIL	NIL	95	100/60	5LICS MCL	NIL	YES	NIL	14	93	NIL	NIL	2	0	120	36	NIL	N/A	NIL	N/A	NIL	N/A	NIL	N/A	NIL	N/A	132	NIL	N/A	9.5	987.4	6.7	22.5	266	7.9	8.8	MILD	1.61	PLAX
053A	14	M	141	32	16.1	UNDERWT	YES	NIL	NIL	NIL	NIL	85	100/60	5LICS MCL	NIL	NIL	NIL	26	92	NIL	NIL	6	0	6	6	NIL	N/A	NIL	N/A	NIL	N/A	NIL	N/A	NIL	N/A	72	NIL	N/A	0.3	763.2	3.6	18.6	132	15.8	6.9	MILD	1.42	PLAX
054A	10	M	148	32	14.6	UNDERWT	YES	YES	NIL	NIL	NIL	88	90/50	5LICS MCL	NIL	YES	2/6 HAEMIC	18	99	4CM	4CM	3	2	7	7	NIL	N/A	NIL	N/A	NIL	N/A	NIL	N/A	NIL	N/A	7	NIL	N/A	5.9	1116.8	4.5	21.1	173	13	8.3	MILD	2.14	PLAX
055A	12	F	151	34.5	15.1	UNDERWT	YES	NIL	NIL	NIL	NIL	125	100/60	5LICS MCL	NIL	NIL	NIL	16	99	6CM	NIL	1	4	0.4	1	YES	1	NIL	N/A	NIL	N/A	NIL	N/A	NIL	N/A	2	NIL	N/A	16.4	833.4	10	23.3	89	5.5	8.6	MILD	2.39	A4C
056A	9	M	128	22	13.4	UNDERWT	YES	NIL	NIL	NIL	NIL	75	90/60	5LICS MCL	NIL	NIL	NIL	18	94	5CM	NIL	5	0	24	2	NIL	N/A	NIL	N/A	NIL	N/A	NIL	N/A	NIL	N/A	22	NIL	N/A	7.6	1018.8	5	19.5	475	18.3	7.2	MILD	1.99	PLAX
057A	5	F	106.8	16.5	14.5	UNDERWT	YES	YES	NIL	NIL	NIL	108	80/50	5LICS MCL	NIL	NIL	2/6 HAEMIC	24	97	2CM	NIL	3	2	4	0.5	NIL	N/A	NIL	N/A	NIL	N/A	NIL	N/A	NIL	N/A	0	YES	4	0.5	927.9	12	21.6	111	14.8	8	MILD	2.06	A4C
059A	14	F	164	68	25.3	OVERWT	YES	YES	NIL	NIL	NIL	96	130/90	5LICS MCL	NIL	NIL	NIL	18	94	NIL	NIL	3	0	0	23	NIL	N/A	NIL	N/A	NIL	N/A	NIL	N/A	NIL	N/A	0	YES	36	1.8	844.9	6	31.8	157	5.6	10.6	TRIVIAL	1.31	A4C
060A	7	F	114.5	19	14.5	UNDERWT	YES	NIL	NIL	NIL	NIL	88	100/50	4LICS MCL	NIL	NIL	2/6 HAEMIC	24	98	4CM	NIL	2	1	0.5	0.5	NIL	N/A	NIL	N/A	NIL	N/A	NIL	N/A	NIL	N/A	0	NIL	N/A	6.8	926.1	4.6	20.5	285	14.3	7.3	MILD	1.98	SAX
061A	14	F	157.7	45.5	18.3	UNDERWT	YES	YES	NIL	NIL	NIL	80	100/70	5LICS MCL	NIL	NIL	NIL	24	96	2CM	NIL	4	2	1	1	NIL	N/A	NIL	N/A	NIL	N/A	NIL	N/A	NIL	N/A	24	NIL	N/A	10.9	976.9	5	22.4	371	14.1	7.5	MILD	2.25	A4C
062A	15	F	161.2	45	17.3	UNDERWT	YES	NIL	NIL	NIL	NIL	72	110/70	5LICS MCL	NIL	NIL	2/6 HAEMIC	16	97	NIL	NIL	2	0	0	9	NIL	N/A	YES	1	NIL	N/A	NIL	N/A	NIL	N/A	9	YES	24	0.9	922	5	23.7	443	10.5	8	MILD	2.76	A4C
063A	12	M	132.8	25.5	14.5	UNDERWT	YES	NIL	NIL	NIL	NIL	75	110/70	5LICS MCL	NIL	NIL	2/6 HAEMIC	16	99	NIL	NIL	0	0	0	0	NIL	N/A	NIL	N/A	NIL	N/A	NIL	N/A	NIL	N/A	0	NIL	N/A	0.7	14.7	15.9	26.2	190	16.2	8.6	MILD	2.17	PLAX
065A	8	F	126	20	12.6	UNDERWT	YES	YES	NIL	NIL	NIL	128	100/70	5LICS MCL	GRADE II	YES	NIL	28	99	6CM	NIL	4	4	1	1	NIL	N/A	NIL	N/A	NIL	N/A	NIL	N/A	NIL	N/A	24	NIL	N/A	13.5	430	4.85	17.2	300	97.3	5.2	MILD	2.07	PLAX
067A	17	F	163	62	23.3	NORMAL	YES	NIL	NIL	NIL	NIL	84	110/80	5LICS MCL	NIL	NIL	2/6 HAEMIC	16	99	NIL	NIL	3	2	4	4	NIL	N/A	NIL	N/A	NIL	N/A	NIL	N/A	NIL	N/A	144	YES	4	4.2	929.5	1.88	26.7	241	7	9.1	MILD	2.1	PLAX, SAX
068A	12	M	141.5	31.5	15.7	UNDERWT	YES	YES	NIL	NIL	NIL	100	90/50	5LICS MCL	NIL	NIL	NIL	18	99	NIL	NIL	8	0	60	3	NIL	N/A	NIL	N/A	NIL	N/A	NIL	N/A	NIL	N/A	60	NIL	N/A	6.5	888.6	2.6	20.2	348	14.5	6.9	MILD	1.55	A4C
069A	11	F	135.8	29	15.7	UNDERWT	YES	NIL	NIL	NIL	NIL	92	90/50	5LICS MCL	NIL	NIL	2/6 HAEMIC	18	99	2CM	6CM	1	1	84	8	NIL	N/A	NIL	N/A	NIL	N/A	NIL	N/A	NIL	N/A	120	NIL	N/A	2.6	683.3	8	21.9	254	10.5	7.3	MILD	2.39	SAX
070A	7	M	121.4	23	15.6	UNDERWT	YES	NIL	NIL	NIL	NIL	100	90/60	5LICS MCL	NIL	NIL	NIL	22	95	4CM	NIL	2	1	6	6	NIL	N/A	NIL	N/A	NIL	N/A	NIL	N/A	NIL	N/A	0	NIL	N/A	1.2	374.7	4.98	23.3	464	15.4	8.3	MILD	2.01	A4C
076A	8	M	115	19	14.4	UNDERWT	YES	NIL	NIL	NIL	NIL	104	90/50	5LICS MCL	NIL	YES	2/6 HAEMIC	30	99	NIL	NIL	6	3	1	10	NIL	N/A	NIL	N/A	NIL	N/A	NIL	N/A	NIL	N/A	1	YES	2	0.7	827.2	14.21	24.9	401	9.9	8.4	MILD	2.36	SAX
077A	6	M	120	20	13.9	UNDERWT	YES	NIL	NIL	NIL	NIL	107	100/60	5LICS MCL	NIL	NIL	2/6 HAEMIC	22	96	NIL	NIL	3	1	2	2	YES	1	NIL	N/A	NIL	N/A	NIL	N/A	NIL	N/A	15	YES	2	9.4	932.9	5.1	20.6	654	15.4	7.2	MILD	2.48	SAX
078A	9	M	136.2	22	11.9	UNDERWT	YES	NIL	NIL	NIL	NIL	88	100/60	5LICS MCL	NIL	NIL	NIL	28	97	NIL	NIL	2	0	84	6	NIL	N/A	NIL	N/A	NIL	N/A	NIL	N/A	NIL	N/A	0	NIL	N/A	3.9	912.5	3.81	23	458	15.3	7.5	TRIVIAL	1.74	SAX
079A	5	M	112	16	12.8	UNDERWT	YES	YES	NIL	NIL	NIL	100	80/40	4LICS MCL	NIL	NIL	NIL	22	96	NIL	NIL	3	0	0	2	NIL	N/A	NIL	N/A	NIL	N/A	NIL	N/A	NIL	N/A	0	NIL	N/A	5.2	939.8	6.03	22.2	434	10.5	7.4	MILD	2.13	A4C
080A	10	M	126	22	13.9	UNDERWT	YES	NIL	NIL	NIL	NIL	100	80/50	5LICS MCL	NIL	NIL	NIL	28	98	6CM	NIL	1	0	50	50	YES	1	NIL	N/A	NIL	N/A	NIL	N/A	NIL	N/A	52	YES	12	6.7	932.9	3.164	18.8	566	18.4	7.1	MILD	2.08	A4C
081A	7	F	128.7	25	15.1	UNDERWT	YES	NIL	NIL	NIL	NIL	107	80/60	5LICS MCL	NIL	NIL	NIL	20	97	NIL	NIL	3	0	0	12	NIL	N/A	NIL	N/A	NIL	N/A	NIL	N/A	NIL	N/A	0	YES	11	1.3	844.2	7.1	25.6	288	12.6	8.8	MILD	1.7	A4C
082A	5	M	118	19	13.6	UNDERWT	YES	NIL	NIL	NIL	NIL	117	76/50	4LICS MCL	NIL	NIL	NIL	24	97	NIL	4CM	2	0	0	8	NIL	N/A	NIL	N/A	NIL	N/A	NIL	N/A	NIL	N/A	0	NIL	N/A	3.8	892	5.57	23.9	442	19.5	8.2	MILD	2.29	PLAX
083A	5	M	104	14	12.9	UNDERWT	YES	YES	NIL	NIL	NIL	93	80/50	4LICS MCL	NIL	NIL	NIL	28	99	4CM	NIL	1	0	0	12	NIL	N/A	NIL	N/A	NIL	N/A	NIL	N/A	NIL	N/A	0	NIL	N/A	2.5	813.5	1.656	16.9	580	14.7	6.3	MILD	1.62	A4C
084A	15	M	153.1	36	15.4	UNDERWT	YES	YES	NIL	NIL	NIL	93	110/60	5LICS MCL	NIL	NIL	NIL	22	93	4CM	NIL	4	0	60	0.5	NIL	N/A	NIL	N/A	NIL	N/A	NIL	N/A	NIL	N/A	60	NIL	N/A	1	912.5	3.6	20.6	283	11.5	7.4	MILD	1.73	SAX
085A	5	M	110	19.5	16.1	UNDERWT	YES	NIL	NIL	NIL	NIL	108	90/50	4LICS MCL	NIL	NIL	NIL	32	90	6CM	NIL	1	1	1	1	NIL	N/A	NIL	N/A	NIL	N/A	NIL	N/A	NIL	N/A	1	NIL	N/A	0.5	885.2	1.81	26.1	332	12.3	8.7	MILD	2.18	SAX
086A	6	M	113.5	17.5	13.6	UNDERWT	YES	YES	NIL	NIL	NIL	98	80/60	4LICS MCL	NIL	YES	2/6 HAEMIC	28	99	6CM	NIL	1	0	0	48	NIL	N/A	NIL	N/A	NIL	N/A	NIL	N/A	NIL	N/A	0	YES	18	1.2	697.6	4.87	22.9	613	9.5	7.9	MILD	2.08	A4C
087A	11	M	137.5	29	15.3	UNDERWT	YES	YES	NIL	NIL	NIL	99	90/60	5LICS MCL	NIL	NIL	2/6 HAEMIC	24	98	2CM	NIL	2	0	14	1	NIL	N/A	NIL	N/A	NIL	N/A	NIL	N/A	YES	3	1	NIL	N/A	0.8	704.4	0.48	20.8	460	14.7	7.2	MILD	2.49	SAX
088A	7	M	124	20	13	UNDERWT	YES	NIL	NIL	NIL	NIL	104	120/60	5LICS MCL	NIL	NIL	NIL	24	99	4CM	NIL	0	0	0	8	NIL	N/A	NIL	N/A	NIL	N/A	NIL	N/A	NIL	N/A	0	NIL	N/A	0.4	950	3.8	19.3	555	15.5	6.5	TRIVIAL	1.87	SAX
089A	10	M	127	22.5	13.9	UNDERWT	YES	YES	NIL	NIL	NIL	80	90/60	5LICS MCL	NIL	YES	NIL	28	99	6CM	NIL	1	0	0	CANT REMEMBER	NIL	N/A	NIL	N/A	NIL	N/A	NIL	N/A	NIL	N/A	0	NIL	N/A	1.1	922.7	3.1	23.3	280	11.5	7.3	MILD	1.89	SAX
097A	5	M	103.4	15	14	UNDERWT	YES	NIL	NIL	NIL	NIL	92	90/50	5LICS MCL	NIL	NIL	NIL	20	99	4CM	NIL	2	0	9	1	NIL	N/A	NIL	N/A	NIL	N/A	NIL	N/A	NIL	N/A	10	NIL	N/A	1.7	532.7	7.04	21.3	581	16.8	7.5	MILD	1.76	PLAX
098A	9	F	126.4	22	13.8	UNDERWT	YES	NIL	NIL	NIL	NIL	85	100/70	5LICS MCL	NIL	NIL	NIL	24	99	NIL	NIL	1	0	0	12	NIL	N/A	NIL	N/A	NIL	N/A	NIL	N/A	NIL	N/A	0	NIL	N/A	4	889	4.5	24.7	374	10.4	8.7	TRIVIAL	1.71	SAX
100A	6	F	112	15	12	UNDERWT	YES	NIL	NIL	NIL	NIL	120	90/60	5LICS MCL	NIL	NIL	NIL	32	95	4CM	NIL	1	1	1	1	YES	2	NIL	N/A	NIL	N/A	NIL	N/A	NIL	N/A	0	YES	24	0.8	73.5	5.9	26.3	515	17.8	9.2	MILD	1.8	A4C
102A	17	F	161.9	51.5	19.6	NORMAL	YES	YES	NIL	NIL	NIL	82	104/60	5LICS MCL	NIL	NIL	NIL	16	95	NIL	NIL	5	1	5	2	NIL	N/A	NIL	N/A	NIL	N/A	NIL	N/A	NIL	N/A	CANT REMEMBER	NIL	N/A	3.47	885.3	6.96	18.8	445	15.6	6.9	MILD	2.2	PLAX
104A	9	F	131.5	24.5	14.2	UNDERWT	YES	NIL	NIL	NIL	NIL	76	90/50		NIL	NIL	NIL	32	99	NIL	NIL	1	1	19	19	NIL	N/A	NIL	N/A	NIL	N/A	NIL	N/A	NIL	N/A	19	YES	12	1.6	679.6	6.4	22	133	13.5	7.8	MILD	2.21	PLAX
106A	12	M	134.3	27	15	UNDERWT	YES	YES	NIL	NIL	NIL	82	100/60	5LICS MCL	NIL	NIL	NIL	18	99	NIL	NIL	2	0	144	CANT REMEMBER	NIL	N/A	NIL	N/A	NIL	N/A	NIL	N/A	NIL	N/A	0	NIL	N/A	1.5	822.9	4.63	22.5	599	16.1	7.6	MILD	2.43	A4C
107A	5	F	125.4	22.5	14.3	UNDERWT	YES	NIL	NIL	NIL	NIL	75	100/70	5LICS MCL	NIL	NIL	NIL	22	98	NIL	NIL	3	0	6	12	NIL	N/A	NIL	N/A	NIL	N/A	NIL	N/A	YES	3	2	YES	3	0.8	5.1	10.7	25.2	346	20.7	7.9	MILD	1.59	A4C
109A	10	M	131.1	28	16.3	UNDERWT	YES	YES	NIL	NIL	NIL	70	90/60	5LICS MCL	NIL	YES	NIL	14	99	4CM	4CM	10	2	16	0.5	NIL	N/A	NIL	N/A	NIL	N/A	NIL	N/A	NIL	N/A	19	NIL	N/A	0.6	185.9	11.5	21.8	313	10.7	7.2	MILD	2.18	SAX
111A	9	F	134	28.5	15.9	UNDERWT	YES	YES	NIL	NIL	NIL	87	90/54	5LICS MCL	NIL	NIL	NIL	22	98	NIL	NIL	1	0	CANT REMEMBER	12	NIL	N/A	NIL	N/A	NIL	N/A	NIL	N/A	NIL	N/A	84	YES	18	4.7	237	7.66	25.8	334	9.4	8.9	MILD	1.7	PLAX
112A	15	M	143.4	29.5	14.4	UNDERWT	YES	YES	NIL	NIL	NIL	100	100/60	5LICS MCL	NIL	NIL	NIL	18	95	NIL	NIL	2	0	1	1	NIL	N/A	NIL	N/A	NIL	N/A	NIL	N/A	NIL	N/A	72	NIL	N/A	0.2	376.9	10.44	24.2	342	4.4	8.2	MILD	1.97	SAX
114A	12	F	138.1	31	16.2	UNDERWT	YES	YES	NIL	NIL	NIL	68	110/60	5LICS MCL	NIL	NIL	2/6 HAEMIC	24	99	NIL	NIL	4	0	84	1	NIL	N/A	NIL	N/A	NIL	N/A	NIL	N/A	NIL	N/A	84	NIL	N/A	0.8	973.9	6.31	25.9	447	10	8.9	MILD	2.03	PLAX
116A	10	M	134.1	25	13.9	UNDERWT	YES	YES	NIL	NIL	NIL	83	100/60	5LICS MCL	NIL	NIL	2/6 HAEMIC	20	98	NIL	NIL	2	1	3	0.5	NIL	N/A	NIL	N/A	NIL	N/A	NIL	N/A	NIL	N/A	12	NIL	N/A	0.2	815.5	10.45	25.2	532	9.8	8.4	MILD	2.05	SAX
117A	6	M	115.1	19.5	14.7	UNDERWT	YES	YES	NIL	NIL	NIL	95	90/60	5LICS MCL	NIL	NIL	NIL	28	97	NIL	NIL	4	1	0.5	0.5	NIL	N/A	NIL	N/A	NIL	N/A	NIL	N/A	NIL	N/A	0	NIL	N/A	0.3	830.6	8.17	25.1	533	11.5	8	MILD	1.74	PLAX, SAX
118A	5	F	109.6	18	15	UNDERWT	YES	NIL	NIL	NIL	NIL	61	90/50	4LICS MCL	NIL	NIL	NIL	20	99	4CM	6CM	1	0	7	7	NIL	N/A	NIL	N/A	NIL	N/A	NIL	N/A	NIL	N/A	0	NIL	N/A	0.5	803.3	4.2	25.3	238	6.9	8.3	MILD	1.71	PLAX
119A	6	M	115.5	18	13.5	UNDERWT	YES	YES	NIL	NIL	NIL	86	90/60	5LICS MCL	NIL	NIL	2/6 HAEMIC	32	96	6CM	NIL	1	0	0	2	NIL	N/A	NIL	N/A	NIL	N/A	NIL	N/A	NIL	N/A	22	NIL	N/A	0.9	946.6	1.57	19.9	544	16.5	7.1	MILD	2.42	SAX
120A	15	M	151.4	36	15.7	UNDERWT	YES	YES	NIL	NIL	NIL	101	120/70	5LICS MCL	NIL	YES	2/6 HAEMIC	18	95	NIL	NIL	6	6	0.5	0.5	YES	1	YES	1	YES	1	NIL	N/A	NIL	N/A	107	NIL	N/A	3.9	970.5	2.29	15	471	17.7	5	MILD	2.34	SAX
121A	11	F	147.9	33.5	15.3	UNDERWT	YES	NIL	NIL	NIL	NIL	102	90/50	5LICS MCL	NIL	NIL	NIL	16	99	NIL	NIL	3	0	0	2	NIL	N/A	NIL	N/A	NIL	N/A	NIL	N/A	NIL	N/A	0	NIL	N/A	0.5	492.9	5.5	27.3	305	10.6	9.4	MILD	1.96	SAX
123A	8	F	122.4	21	14	UNDERWT	YES	YES	NIL	NIL	NIL	97	90/60	5LICS MCL	NIL	NIL	NIL	20	99	4CM	NIL	0	0	0	0	NIL	N/A	NIL	N/A	NIL	N/A	NIL	N/A	NIL	N/A	0	NIL	N/A	2.9	305.3	8.9	22	561	17.1	7.5	MILD	2.16	A4C
124A	5	F	106.9	17	14.9	UNDERWT	YES	NIL	NIL	NIL	NIL	106	90/54	5LICS MCL	NIL	NIL	2/6 HAEMIC	24	98	NIL	NIL	3	0	44	5	NIL	N/A	NIL	N/A	NIL	N/A	NIL	N/A	NIL	N/A	0	YES	17	0.8	868.1	5.66	23	476	9	8.5	MILD	2.19	SAX
125A	13	F	165.8	53	19.3	UNDERWT	YES	YES	NIL	NIL	NIL	105	100/60	5LICS MCL	NIL	NIL	NIL	13	99	NIL	NIL	8	1	8	0.5	YES	2	NIL	N/A	NIL	N/A	NIL	N/A	NIL	N/A	96	YES	6	2.4	144.9	10.36	21.9	488	14.1	7.5	MILD	1.58	SAX
126A	14	M	155.1	36.5	15.2	UNDERWT	YES	YES	NIL	NIL	NIL	63	110/70	5LICS MCL	NIL	NIL	2/6 HAEMIC	32	97	2CM	NIL	5	4	0.5	0.5	YES	1	NIL	N/A	NIL	N/A	NIL	N/A	NIL	N/A	12	YES	4	1.3	914.7	4.68	22.3	387	14.2	7.8	MILD	2.19	A4C
127A	5	F	101.2	13	12.7	UNDERWT	YES	NIL	NIL	NIL	NIL	92	90/50	5LICS MCL	NIL	NIL	2/6 HAEMIC	24	99	NIL	NIL	3	1	9	7	NIL	N/A	YES	1	NIL	N/A	NIL	N/A	NIL	N/A	10	NIL	N/A	0.7	881.6	4	19.2	322	17	6.4	MILD	1.99	SAX
128A	10	F	124	23.5	15.3	UNDERWT	YES	YES	NIL	NIL	NIL	84	98/60	5LICS MCL	NIL	NIL	2/6 HAEMIC	16	99	NIL	NIL	1	0	22	1	NIL	N/A	NIL	N/A	NIL	N/A	NIL	N/A	NIL	N/A	24	NIL	N/A	3.7	863.3	1.62	24.8	375	9.6	8.7	MILD	2.14	SAX
130A	13	M	144.5	33.5	16	UNDERWT	YES	YES	NIL	NIL	NIL	74	100/70	5LICS MCL	NIL	NIL	NIL	16	99	NIL	NIL	2	0	48	12	NIL	N/A	YES	1	NIL	N/A	NIL	N/A	NIL	N/A	24	YES	12	1.9	811.8	6.45	21.1	232	8.1	7.2	MILD	2	SAX
131A	9	M	133	25	14.1	UNDERWT	YES	NIL	NIL	NIL	NIL	104	100/60	5LICS MCL	NIL	NIL	NIL	24	99	NIL	NIL	4	1	10	0.5	NIL	N/A	NIL	N/A	NIL	N/A	NIL	N/A	NIL	N/A	24	NIL	N/A	5.6	926.1	3	20	204	15.8	6.7	MILD	1.64	PLAX
132A	9	M	132.4	23	13.1	UNDERWT	YES	NIL	NIL	NIL	NIL	92	90/50	5LICS MCL	NIL	NIL	2/6 HAEMIC	24	98	4CM	NIL	2	1	23	23	NIL	N/A	NIL	N/A	NIL	N/A	NIL	N/A	NIL	N/A	0	YES	60	1.8	127.9	9.74	20.9	371	3.4	6.7	MILD	1.84	SAX
134A	9	F	134	24	13.4	UNDERWT	YES	NIL	NIL	NIL	NIL	78	100/60	5LICS MCL	NIL	NIL	NIL	28	95	NIL	NIL	3	0	25	2	NIL	N/A	NIL	N/A	NIL	N/A	NIL	N/A	NIL	N/A	60	NIL	N/A	0.9	3.61	10.08	27.4	337	6.9	9.4	MILD	2.26	SAX
135A	5	M	103.5	16	14.9	UNDERWT	YES	YES	NIL	NIL	NIL	108	80/50	4LICS MCL	NIL	NIL	NIL	24	99	6CM	NIL	5	0	0	0.5	NIL	N/A	NIL	N/A	NIL	N/A	NIL	N/A	NIL	N/A	0	NIL	N/A	5.7	950	2.6	16.6	560	16.2	5.4	MILD	1.97	PLAX
137A	14	F	139.6	30	15.4	UNDERWT	YES	YES	NIL	NIL	NIL	71	90/60	5LICS MCL	NIL	NIL	2/6 HAEMIC	32	99	NIL	NIL	1	1	17	17	NIL	N/A	NIL	N/A	NIL	N/A	NIL	N/A	NIL	N/A	18	NIL	N/A	0.8	903.7	7.92	21.4	425	7.6	7.6	MILD	2.37	A4C
139A	7	M	116.7	19	13.9	UNDERWT	YES	YES	NIL	NIL	NIL	78	80/50	5LICS MCL	NIL	YES	NIL	20	98	4CM	NIL	1	1	18	1	NIL	N/A	NIL	N/A	NIL	N/A	NIL	N/A	NIL	N/A	18	NIL	N/A	5.17	680.5	5.61	22.4	441	7.8	7.9	MILD	2.37	A4C
142A	6	F	114.5	19	14.5	UNDERWT	YES	YES	NIL	NIL	NIL	62	90/50	5LICS MCL	NIL	NIL	NIL	22	99	NIL	NIL	4	0	0	1	NIL	N/A	NIL	N/A	NIL	N/A	NIL	N/A	NIL	N/A	0	NIL	N/A	1.3	1001.2	6	20.8	386	18.4	6.5	MILD	1.78	A4C
144A	9	F	124	22	14.3	UNDERWT	YES	YES	NIL	NIL	NIL	65	90/50	5LICS MCL	NIL	NIL	NIL	24	99	4CM	NIL	3	0	24	2	NIL	N/A	NIL	N/A	NIL	N/A	NIL	N/A	NIL	N/A	27	NIL	N/A	4.5	888.6	2.2	17.1	397	15.5	5.9	MILD	2.39	SAX
146A	10	F	134.9	28.5	15.7	UNDERWT	YES	YES	NIL	NIL	NIL	86	90/60	5LICS MCL	NIL	NIL	NIL	20	97	2CM	NIL	2	0	19	1	NIL	N/A	NIL	N/A	NIL	N/A	NIL	N/A	NIL	N/A	95	NIL	N/A	1	779.4	5.7	23.5	451	14.2	8.2	MILD	1.8	A4C
147A	7	M	113.1	22.5	17.6	UNDERWT	YES	YES	NIL	NIL	NIL	96	90/50	5LICS MCL	NIL	NIL	NIL	24	99	NIL	NIL	2	0	13	1	NIL	N/A	NIL	N/A	NIL	N/A	NIL	N/A	NIL	N/A	60	NIL	N/A	0.8	912.5	6.9	23.1	608	15.8	7.9	MILD	2	A4C
149A	10	F	133.7	30	16.8	UNDERWT	YES	YES	NIL	NIL	NIL	109	100/60	5LICS MCL	NIL	NIL	NIL	22	93	NIL	NIL	1	0	43	2	NIL	N/A	NIL	N/A	NIL	N/A	NIL	N/A	NIL	N/A	0	NIL	N/A	3.5	776	4.8	20.4	318	8.9	7.3	MILD	2.49	SAX
151A	14	F	162	45.5	17.3	UNDERWT	YES	YES	NIL	NIL	NIL	120	120/70	5LICS	GRADE I	NIL	2/6 HAEMIC	24	98	NIL	NIL	1	1	12	12	NIL	N/A	NIL	N/A	NIL	N/A	NIL	N/A	NIL	N/A	156	NIL	N/A	3.67	926.1	3.41	22.5	666	11.6	8.2	MILD	2.21	PLAX
153A	5	F	117.2	21	15.3	UNDERWT	YES	NIL	NIL	NIL	NIL	96	90/50	4LICS	GRADE I	YES	NIL	30	98	2CM	NIL	0	0	36	3	NIL	N/A	NIL	N/A	NIL	N/A	NIL	N/A	NIL	N/A	36	YES	6	3	847.7	6.89	20.8	313	11.9	7.9	MILD	2.13	SAX
154A	5	M	121.9	25	16.8	UNDERWT	YES	YES	NIL	NIL	NIL	103	90/60	5LICS	NIL	NIL	NIL	20	96	NIL	NIL	4	2	3	0.5	NIL	N/A	NIL	N/A	NIL	N/A	NIL	N/A	NIL	N/A	0	NIL	N/A	4.3	868.1	8.9	21.1	258	7.1	7.7	MILD	2.06	SAX
155A	7	F	117.4	19	13.8	UNDERWT	YES	YES	NIL	NIL	NIL	114	90/50	5LICS	GRADE I	NIL	NIL	26	96	2CM	8CM	6	1	3	1	NIL	N/A	NIL	N/A	NIL	N/A	NIL	N/A	NIL	N/A	15	NIL	N/A	3.7	919.3	5.5	20	300	9.1	6.5	MILD	2.38	PLAX
157A	14	M	142	34	16.9	UNDERWT	YES	YES	NIL	NIL	NIL	86	90/60	5LICS	NIL	NIL	NIL	26	98	NIL	NIL	0	0	48	0	NIL	N/A	NIL	N/A	YES	1	NIL	N/A	NIL	N/A	0	NIL	N/A	6	806.7	5.5	23.2	269	12	8	MILD	2.02	PLAX
158A	10	M	137.5	28.5	15.1	UNDERWT	YES	NIL	NIL	NIL	NIL	80	90/60	5LICS	NIL	NIL	NIL	20	99	NIL	NIL	4	0	0	0.5	NIL	N/A	NIL	N/A	NIL	N/A	NIL	N/A	NIL	N/A	0	NIL	N/A	4	441.7	9.89	25	213	12.1	8.6	MILD	1.64	SAX
160A	8	M	130	26	15.4	UNDERWT	YES	NIL	NIL	NIL	NIL	87	110/70	5LICS	NIL	YES	2/6 HAEMIC	22	96	NIL	NIL	3	1	8	8	NIL	N/A	YES	1	NIL	N/A	NIL	N/A	NIL	N/A	8	YES	10	3.5	929.1	4.2	22.8	296	14.3	8.2	MILD	2.39	A4C
161A	5	F	99.8	15	15.1	UNDERWT	YES	YES	NIL	NIL	NIL	104	70/50	4LICS	NIL	NIL	NIL	24	96	NIL	NIL	10	0	48	2	NIL	N/A	NIL	N/A	NIL	N/A	NIL	N/A	NIL	N/A	0	NIL	N/A	9.7	810.1	5.48	25.8	336	10.8	8.6	MILD	2.18	A4C
163A	8	F	124	20.5	13.3	UNDERWT	YES	YES	NIL	NIL	NIL	89	100/70	5LICS	NIL	NIL	NIL	20	95	2CM	10CM	0	0	0	0	NIL	N/A	NIL	N/A	NIL	N/A	NIL	N/A	NIL	N/A	0	NIL	N/A	4.9	45.5	13.47	13.3	155	8	4	MILD	2.24	SAX
164A	9	M	126	22	13.9	UNDERWT	YES	NIL	NIL	NIL	NIL	111	100/60	5LICS	NIL	NIL	NIL	20	96	NIL	NIL	1	1	22	22	NIL	N/A	NIL	N/A	NIL	N/A	NIL	N/A	NIL	N/A	24	NIL	N/A	3.7	926.1	5.6	24	297	21.1	8.1	MILD	2.09	A4C
165A	15	M	155.5	37	15.3	UNDERWT	YES	YES	NIL	NIL	NIL	77	100/55	5LICS	NIL	YES	NIL	16	96	NIL	NIL	2	0	168	0	NIL	N/A	NIL	N/A	NIL	N/A	NIL	N/A	NIL	N/A	48	YES	6	2.2	216.6	10.7	18.2	492	6.6	6.2	MILD	2.05	PLAX
166A	9	M	136	24.5	13.2	UNDERWT	YES	NIL	NIL	NIL	NIL	102	100/60	5LICS	NIL	NIL	NIL	18	98	NIL	6CM	1	0	34	2	NIL	N/A	NIL	N/A	NIL	N/A	NIL	N/A	NIL	N/A	36	NIL	N/A	2.9	950	6.7	22.7	257	7.5	7.2	MILD	2.07	SAX
168A	9	M	127	21	13	UNDERWT	YES	NIL	NIL	NIL	NIL	80	90/50	5LICS	NIL	NIL	NIL	20	95	NIL	NIL	2	1	7	7	NIL	N/A	NIL	N/A	NIL	N/A	NIL	N/A	NIL	N/A	12	YES	24	1.7	844.2	8.99	21.9	451	8.8	7.2	TRIVIAL	2.33	PLAX
171A	5	F	104	15	13.9	UNDERWT	YES	NIL	NIL	NIL	NIL	103	90/50	5LICS	NIL	NIL	2/6 HAEMIC	24	95	NIL	NIL	2	0	25	6	NIL	N/A	NIL	N/A	NIL	N/A	NIL	N/A	NIL	N/A	0	NIL	N/A	0.9	772.6	8.24	27.8	206	9.5	9.6	MILD	2.39	PLAX
173A	11	M	130.2	27.5	16.2	UNDERWT	YES	NIL	NIL	NIL	NIL	72	100/60	5LICS	NIL	NIL	NIL	20	96	NIL	NIL	4	0	72	2	NIL	N/A	NIL	N/A	NIL	N/A	NIL	N/A	NIL	N/A	84	NIL	N/A	1.8	772.6	6.7	22.2	195	11.6	7.5	MILD	2.16	SAX
174A	9	M	125	24	15.4	UNDERWT	YES	NIL	NIL	NIL	NIL	102	100/70	5LICS	NIL	NIL	NIL	24	94	NIL	NIL	0	0	0	0	NIL	N/A	NIL	N/A	NIL	N/A	NIL	N/A	NIL	N/A	0	NIL	N/A	2.9	936.3	6.5	21.6	344	9.3	8	MILD	2.31	SAX
176A	10	M	127.5	21	12.9	UNDERWT	YES	YES	NIL	NIL	NIL	112	100/50	5LICS	NIL	NIL	NIL	18	96	NIL	NIL	2	0	25	25	NIL	N/A	NIL	N/A	NIL	N/A	NIL	N/A	NIL	N/A	0	NIL	N/A	3.1	963.6	6.6	24.2	428	11.1	8.6	MILD	1.95	SAX
177A	5	M	108.6	17	14.4	UNDERWT	YES	YES	NIL	NIL	NIL	100	90/60	4LICS	NIL	NIL	NIL	18	97	2CM	NIL	4	1	2	2	NIL	N/A	NIL	N/A	NIL	N/A	NIL	N/A	NIL	N/A	0	NIL	N/A	2.3	866.9	6.76	18.7	431	17.9	6.8	MILD	1.74	PLAX, SAX
178A	6	F	118	10	10	UNDERWT	YES	YES	NIL	NIL	NIL	106	90/50	5LICS	NIL	NIL	2/6 HAEMIC	24	98	NIL	NIL	1	0	0.5	0.5	NIL	N/A	NIL	N/A	NIL	N/A	NIL	N/A	NIL	N/A	0.5	NIL	N/A	1.98	841.2	6.05	21.9	254	10.5	7.3	MILD	1.54	SAX
179A	5	M	97.5	15	15.8	UNDERWT	YES	NIL	NIL	NIL	NIL	104	90/50	4LICS	NIL	NIL	NIL	26	96	NIL	2CM	4	2	3	1	NIL	N/A	NIL	N/A	NIL	N/A	NIL	N/A	NIL	N/A	10	NIL	N/A	1	635.5	5.6	23.1	278	13.1	7.9	MILD	2.31	PLAX
180A	5	F	101	12	11.8	UNDERWT	YES	YES	NIL	NIL	NIL	102	90/60	4LICS	NIL	NIL	NIL	24	94	NIL	2CM	4	0	0	1	NIL	N/A	NIL	N/A	NIL	N/A	NIL	N/A	NIL	N/A	0	NIL	N/A	0.7	819.2	6.5	23.1	518	18.3	8	MILD	2.43	A4C
182A	10	F	139	24	12.4	UNDERWT	YES	YES	NIL	NIL	NIL	103	100/50	5LICS	NIL	NIL	2/6 HAEMIC	22	97	NIL	NIL	10	1	3	2	NIL	N/A	NIL	N/A	NIL	N/A	NIL	N/A	NIL	N/A	0	NIL	N/A	3.6	793.5	5.36	24.1	455	13.6	9	MILD	2.04	SAX
183A	14	M	135	24	13.2	UNDERWT	YES	YES	NIL	NIL	NIL	84	102/53	5LICS	NIL	NIL	2/6 HAEMIC	36	99	4CM	17CM	6	1	0.5	0.5	NIL	N/A	NIL	N/A	NIL	N/A	NIL	N/A	NIL	N/A	0.5	NIL	N/A	0.7	22	10.7	13.6	57	6.4	5.1	MILD	2.06	PLAX
184A	5	M	117	16	11.7	UNDERWT	YES	NIL	NIL	NIL	NIL	97	102/48	4LICS	NIL	NIL	NIL	30	99	NIL	4CM	1	0	4	11	NIL	N/A	NIL	N/A	NIL	N/A	NIL	N/A	NIL	N/A	0	NIL	N/A	2	822.9	7.83	28.2	217	10.7	9.3	MILD	1.93	A4C
185A	5	M	113	16	12.5	UNDERWT	YES	NIL	NIL	NIL	NIL	84	123/68	5LICS	NIL	NIL	2/6 HAEMIC	26	97	NIL	NIL	5	1	0.5	0.5	NIL	N/A	YES	1	NIL	N/A	NIL	N/A	NIL	N/A	0.5	NIL	N/A	0.9	385.8	12.6	25.4	470	15.2	9.1	MILD	2.04	PLAX
186A	10	M	129	20	12	UNDERWT	YES	NIL	NIL	NIL	NIL	82	97/53	5LICS	NIL	NIL	2/6 HAEMIC	18	98	4CM	6CM	1	0	0	0.5	NIL	N/A	NIL	N/A	NIL	N/A	NIL	N/A	NIL	N/A	0	NIL	N/A	2.1	914.7	6.9	24.7	166	5.3	8.2	MILD	1.91	A4C
189A	12	M	149.3	36	16.1	UNDERWT	YES	NIL	NIL	NIL	NIL	84	119/65	5LICS	NIL	NIL	NIL	20	92	4CM	6CM	3	1	6	6	YES	1	NIL	N/A	NIL	N/A	NIL	N/A	NIL	N/A	17	NIL	N/A	1.4	720	4.28	22.5	264	14	7.7	MILD	1.67	SAX
194A	5	F	105.5	12	10.8	UNDERWT	YES	YES	NIL	NIL	NIL	103	80/50	4LICS	NIL	NIL	NIL	30	96	NIL	NIL	3	0	0	0.5	NIL	N/A	NIL	N/A	NIL	N/A	NIL	N/A	NIL	N/A	0	NIL	N/A	2	911	4	27.4	162	11.9	9.3	MILD	2.39	A4C
195A	7	F	122	20	13.4	UNDERWT	YES	YES	NIL	NIL	NIL	75	82/47	5LICS	NIL	NIL	NIL	24	99	NIL	NIL	4	2	1	1	NIL	N/A	NIL	N/A	NIL	N/A	NIL	N/A	NIL	N/A	0	NIL	N/A	0.6	220.5	5.3	22.4	178	18.9	7.2	MILD	2.45	SAX, PLAX
196A	6	M	123.4	19	12.5	UNDERWT	YES	YES	NIL	NIL	NIL	124	107/56	5LICS	NIL	NIL	NIL	28	96	NIL	NIL	4	0	25	25	NIL	N/A	NIL	N/A	NIL	N/A	NIL	N/A	NIL	N/A	25	NIL	N/A	0.9	642.9	13.2	41.4	175	6.7	14.1	MILD	1.77	SAX
197A	7	F	123	18	11.9	UNDERWT	YES	NIL	NIL	NIL	NIL	90	109/55	5LICS	NIL	NIL	NIL	24	99	NIL	NIL	0	0	1	0	NIL	N/A	YES	2	NIL	N/A	NIL	N/A	YES	12	1	YES	16	1.2	881.6	4.94	27	267	8	8.7	MILD	1.68	A4C
198A	7	M	112.7	13	10.2	UNDERWT	YES	YES	NIL	NIL	NIL	60	91/66	5LICS	NIL	NIL	NIL	26	99	NIL	NIL	6	3	3	13	NIL	N/A	NIL	N/A	NIL	N/A	NIL	N/A	NIL	N/A	3	YES	12	2	892.7	6.24	22.4	178	18.9	7.2	MILD	1.76	SAX
199A	10	F	131	20	11.7	UNDERWT	YES	YES	NIL	NIL	NIL	93	92/41	5LICS	NIL	NIL	NIL	22	98	NIL	NIL	2	0	48	1	NIL	N/A	NIL	N/A	NIL	N/A	NIL	N/A	NIL	N/A	48	YES	48	0.8	690.6	11.53	29	441	7.8	9.9	MILD	2.05	SAX
200A	10	M	130	24	14.2	UNDERWT	YES	NIL	NIL	NIL	NIL	86	89/46	5LICS	NIL	NIL	NIL	20	99	2CM	NIL	1	0	0	36	NIL	N/A	NIL	N/A	NIL	N/A	NIL	N/A	NIL	N/A	0	NIL	N/A	1.6	885.3	6.5	25.6	486	7.9	9	MILD	1.82	SAX
201A	10	F	133.2	29	16.4	UNDERWT	YES	NIL	NIL	NIL	NIL	92	89/64	5LICS	NIL	NIL	NIL	24	98	NIL	NIL	1	0	0	0	NIL	N/A	YES	1	NIL	N/A	NIL	N/A	NIL	N/A	0	NIL	N/A	0.6	497.3	13.5	35.6	240	6.8	12	MILD	1.5	PLAX, SAX

## Sheet: SS WITH PAH
CODE NO	AGE (YRS)	SEX	HEIGHT (CM)	WEIGHT (KG)	BMI	NUT STATUS	PALOR	JAUNDICE	CLUBBING	CYANOSIS	EDEMA	PR	BP	APEX	PARAST HEAVE	LOUD P2	MURMUR	RR	SPO2	HEPATOMEGALY	SPLENOMEGALY	NO OF CRISIS/ YR	ADM 4 VOC LAST YR	LAST ADM MONTHS	LAST CRISIS MONTHS	PREVIOUS ACS	HOW MANY	PREVIOUS STROKE	HOW MANY	PRIAPISM	HOW MANY	LEG ULCERS	HOW MANY	CHR TRANSF	HOW LONG	LAST TRANSFUSION	HYDROXYUREA	HOW LONG	Retics	LDH	HBF	HCT %	PLT 109 /L	WBC 109 /L	HGB g/dl	TR	PEAK TRV	VIEW PEAK GOT
001A	5	F	110	18	14.9	UNDERWT	YES	YES	NIL	NIL	NIL	120	90/60	5LICS MCL	NIL	NIL	NIL	24	99	3CM	NIL	2	0	30	30	NIL	N/A	NIL	N/A	NIL	N/A	NIL	N/A	YES	12	22	YES	24	0.3	32.2	4.85	23.5	296	11.5	8.5	MILD	2.9	SAX
002A	9	M	114.6	18	13.7	UNDERWT	YES	NIL	NIL	NIL	NIL	110	90/70	5LICS MCL	NIL	NIL	NIL	20	98	3CM	NIL	0	0	0	0	NIL	N/A	NIL	N/A	NIL	N/A	NIL	N/A	NIL	N/A	0	NIL	N/A	0.1	232.2	11	31.5	185	8.6	11.5	MILD	2.65	A4C
003A	7	M	126	21.5	13.5	UNDERWT	YES	YES	NIL	NIL	NIL	82	120/80	5LICS MCL	GRADE 3	YES	2/6 HAEMIC	18	99	NIL	NIL	1	0	54	54	NIL	N/A	NIL	N/A	NIL	N/A	NIL	N/A	NIL	N/A	3	YES	4	1.9	1099.3	9.8	22.3	294	15.3	8.4	MILD	3.47	SAX
008A	11	F	142	32	15.9	UNDERWT	YES	NIL	NIL	NIL	NIL	72	100/80	5LICS MCL	GRADE 1	YES	2/6 HAEMIC	18	99	2CM	6CM	3	0	7	7	NIL	N/A	YES	1	NIL	N/A	NIL	N/A	NIL	N/A	24	YES	2	4	1137.8	2.5	23.2	198	14	8.7	MILD	2.66	A4C
009A	17	M	164	47	17.5	UNDERWT	YES	YES	NIL	NIL	NIL	80	110/50	5LICS MCL	GRADE 1	NIL	2/6 HAEMIC	22	99	2CM	NIL	1	0	13	13	NIL	N/A	NIL	N/A	NIL	N/A	NIL	N/A	NIL	N/A	145	NIL	N/A	4.3	1008.3	2.4	20.4	150	12.2	7.6	MILD	2.88	A4C
012A	14	F	149	33	14.9	UNDERWT	YES	YES	NIL	NIL	NIL	80	100/50	5LICS MCL	NIL	NIL	NIL	18	95	6CM	NIL	6	2	11	11	NIL	N/A	NIL	N/A	NIL	N/A	NIL	N/A	NIL	N/A	11	NIL	N/A	4.8	1116.8	3.24	19.1	316	13.5	7.3	MILD	2.77	SAX
015A	11	M	145.5	34	16.1	UNDERWT	YES	YES	NIL	NIL	NIL	96	100/60	5LICS MCL	GRADE 1	YES	NIL	22	93	4CM	NIL	2	1	8	8	NIL	N/A	NIL	N/A	NIL	N/A	NIL	N/A	YES	5	1	YES	5	0.9	931.4	15	22.8	412	8.4	7.8	MILD	2.67	SAX
016A	5	M	98	16	16.7	UNDERWT	YES	YES	NIL	NIL	NIL	107	80/50	5LICS MCL	NIL	NIL	NIL	28	98	6CM	NIL	2	2	6	6	NIL	N/A	NIL	N/A	NIL	N/A	NIL	N/A	YES	6	5	YES	5	2.5	980.4	5.88	23.3	568	10.6	7.9	MILD	2.93	A4C
020A	13	M	142.2	28	13.9	UNDERWT	YES	NIL	GRADE 2	NIL	NIL	103	100/50	5LICS MCL	GRADE 2	YES	NIL	18	90	6CM	NIL	1	1	7	7	YES	1	NIL	N/A	NIL	N/A	NIL	N/A	NIL	N/A	7	YES	7	8.3	990.9	4.8	17.6	585	17.2	6.4	MILD	3.18	A4C
034A	8	M	125.5	23	14.6	UNDERWT	YES	YES	NIL	NIL	NIL	93	90/60	5LICS MCL	NIL	NIL	NIL	28	95	4CM	NIL	2	2	8	8	NIL	NIL	NIL	N/A	NIL	N/A	NIL	N/A	YES	6	2	NIL	N/A	0.7	878.9	10.2	20.5	369	10.7	7.3	TRIVIAL	2.52	SAX
042A	7	M	126.7	21	13.1	UNDERWT	YES	YES	NIL	NIL	NIL	92	80/40	5LICS MCL	NIL	NIL	NIL	18	99	6CM	NIL	3	2	7	0.5	NIL	N/A	NIL	N/A	NIL	N/A	NIL	N/A	NIL	N/A	60	NIL	N/A	5.8	927.9	4.2	19.3	487	8.5	7.1	MILD	2.56	A4C
046A	5	M	112	18	14.4	UNDERWT	YES	YES	NIL	NIL	NIL	92	80/60	5LICS MCL	NIL	NIL	NIL	18	95	2CM	NIL	0	0	0	0	NIL	NIL	NIL	N/A	NIL	N/A	NIL	N/A	NIL	N/A	0	NIL	N/A	6.6	1071.3	5	19.2	326	14.7	7.6	MILD	2.5	SAX
047A	8	M	131	24	14	UNDERWT	YES	NIL	NIL	NIL	NIL	100	90/60	6LICS MCL	NIL	YES	2/6 HAEMIC	30	88	4CM	NIL	2	0	8	8	YES	1	NIL	N/A	NIL	N/A	NIL	N/A	NIL	N/A	10	YES	3	6	1085.3	9.6	20	315	12	8.5	MILD	2.53	SAX
073A	6	M	114.4	20.3	15.5	UNDERWT	YES	YES	NIL	NIL	NIL	83	100/60	5LICS MCL	GRADE II	NIL	3/6 HAEMIC	24	98	6CM	NIL	2	0	25	18	NIL	N/A	NIL	N/A	NIL	N/A	NIL	N/A	NIL	N/A	25	YES	6	4.9	962.4	3.6	23	456	11.1	8.1	MILD	2.96	PLAX
074A	5	M	115.3	12.5	10	UNDERWT	YES	NIL	NIL	NIL	NIL	93	90/60	4LICS MCL	GRADE I	YES	2/6 HAEMIC	26	99	NIL	NIL	0	0	9	0	NIL	N/A	NIL	N/A	NIL	N/A	NIL	N/A	NIL	N/A	0	YES	9	0.3	701.6	6.133	20.8	275	24.2	7	MILD	2.65	SAX
090A	5	F	119.5	20	14	UNDERWT	YES	YES	NIL	NIL	NIL	103	90/60	4LICS MCL	NIL	YES	NIL	20	99	3CM	NIL	1	0	37	18	NIL	N/A	NIL	N/A	NIL	N/A	NIL	N/A	NIL	N/A	0	NIL	N/A	4.5	18.7	7.1	21.6	422	8.8	7.2	MILD	3.2	A4C
101A	6	M	127	23.5	14.6	UNDERWT	YES	YES	NIL	NIL	NIL	109	100/60	5LICS MCL	GRADE II	NIL	2/6 HAEMIC	20	99	6CM	NIL	1	0	14	5	NIL	N/A	NIL	N/A	NIL	N/A	NIL	N/A	NIL	N/A	24	YES	9	2	385.8	8.6	20	205	8.3	7.1	MILD	3	A4C
105A	7	M	113	18	14.1	UNDERWT	YES	YES	NIL	NIL	NIL	77	90/50	5LICS MCL	NIL	NIL	2/6 HAEMIC	28	95	4CM	NIL	4	0	40	2	NIL	N/A	NIL	N/A	NIL	N/A	NIL	N/A	NIL	N/A	0	NIL	N/A	1.8	458.8	9.82	21.5	219	11.4	7	MILD	2.82	A4C
108A	6	M	110.5	16.5	13.5	UNDERWT	YES	YES	NIL	NIL	NIL	108	110/60	5LICS MCL	NIL	NIL	NIL	18	99	4CM	NIL	6	0	18	1	NIL	N/A	NIL	N/A	NIL	N/A	NIL	N/A	NIL	N/A	36	YES	22	0.3	11.9	14.7	15.4	299	27.5	4.8	MILD	2.77	PLAX
110A	9	F	123	20	13.2	UNDERWT	YES	YES	NIL	NIL	NIL	77	90/60	5LICS MCL	GRADE I	YES	NIL	16	96	4CM	NIL	1	0	0	5	NIL	N/A	NIL	N/A	NIL	N/A	NIL	N/A	NIL	N/A	0	NIL	N/A	2.6	131.3	12.7	22.7	603	22.4	7.9	MILD	3.06	SAX
113A	5	F	99.8	14	14.1	UNDERWT	YES	YES	NIL	NIL	NIL	104	80/50	4LICS MCL	NIL	NIL	NIL	24	97	4CM	6CM	2	0	16	16	NIL	N/A	NIL	N/A	NIL	N/A	NIL	N/A	NIL	N/A	28	NIL	N/A	0.5	462.2	17.6	21.4	319	7	7.7	MILD	2.61	SAX
136A	9	M	134	27	15	UNDERWT	YES	YES	NIL	NIL	NIL	76	90/60	5LICS MCL	GRADE I	YES	NIL	20	99	NIL	NIL	2	0	18	1	NIL	N/A	NIL	N/A	YES	1	NIL	N/A	NIL	N/A	0	NIL	N/A	0.9	650.2	8.33	22.5	395	9.2	8.1	MILD	2.72	SAX
138A	11	F	137.5	26	13.8	UNDERWT	YES	YES	NIL	NIL	NIL	91	90/50	5LICS MCL	NIL	YES	NIL	18	99	2CM	NIL	12	0	74	1	NIL	N/A	NIL	N/A	NIL	N/A	NIL	N/A	NIL	N/A	72	NIL	N/A	7.48	922.7	3.1	22.9	338	7.5	8.1	MILD	2.64	A4C
143A	5	M	105	15.5	14.1	UNDERWT	YES	YES	NIL	NIL	NIL	70	80/50	4LICS MCL	NIL	YES	NIL	18	97	4CM	NIL	0	0	0	0	NIL	N/A	NIL	N/A	NIL	N/A	NIL	N/A	NIL	N/A	0	NIL	N/A	2.2	527	5.83	22.5	466	22.3	8.4	MILD	2.8	A4C
145A	8	M	119.9	22	15.3	UNDERWT	YES	YES	NIL	NIL	NIL	75	90/60	5LICS MCL	NIL	YES	NIL	24	99	6CM	NIL	1	1	19	2	NIL	N/A	NIL	N/A	NIL	N/A	NIL	N/A	NIL	N/A	19	NIL	N/A	0.4	605.5	4.7	19.5	395	16.3	7.2	MILD	2.59	PLAX, SAX
148A	5	F	113	20	15.7	UNDERWT	YES	YES	NIL	NIL	NIL	92	90/50	5LICS MCL	NIL	YES	NIL	20	89	6CM	NIL	1	1	8	8	NIL	N/A	NIL	N/A	NIL	N/A	NIL	N/A	NIL	N/A	8	NIL	N/A	1.5	851.1	5.4	17.5	390	12.3	6.4	MILD	2.96	SAX
150A	16	M	152	37	16	UNDERWT	YES	YES	NIL	NIL	NIL	93	110/60	5LICS MCL	NIL	YES	NIL	18	99	4CM	NIL	4	0	36	5	YES	1	NIL	N/A	YES	3	NIL	N/A	NIL	N/A	36	NIL	N/A	0.6	202.1	8.7	18.4	572	9.8	7.1	MILD	3.02	SAX
152A	13	M	163	45	16.9	UNDERWT	YES	NIL	NIL	NIL	NIL	80	100/60	5LICS	NIL	NIL	2/6 HAEMIC	20	99	NIL	NIL	6	1	10	10	NIL	N/A	YES	1	NIL	N/A	NIL	N/A	NIL	N/A	96	YES	36	3	786.2	7.38	29.4	73	2.6	10	MILD	2.66	PLAX
156A	9	F	129.5	30	17.9	UNDERWT	YES	NIL	NIL	NIL	NIL	100	110/70	5LICS	NIL	YES	NIL	22	97	NIL	12CM	1	1	5	1	NIL	N/A	NIL	N/A	NIL	N/A	NIL	N/A	NIL	N/A	17	NIL	N/A	0.2	18.5	12.3	22.7	133	6	6.1	MILD	2.73	SAX
159A	13	F	146.3	33.5	15.6	UNDERWT	YES	NIL	NIL	NIL	NIL	88	100/60	5LICS	NIL	NIL	NIL	16	100	NIL	4CM	2	0	48	1	NIL	N/A	NIL	N/A	NIL	N/A	NIL	N/A	NIL	N/A	48	NIL	N/A	8.5	677.1	3.8	23.4	208	10.4	7.6	MILD	2.5	PLAX
162A	7	M	123.5	21.5	14.1	UNDERWT	YES	NIL	NIL	NIL	NIL	88	100/70	5LICS	NIL	NIL	NIL	20	100	NIL	NIL	1	1	2	2	NIL	N/A	NIL	N/A	NIL	N/A	NIL	N/A	NIL	N/A	36	NIL	N/A	2.2	932.9	4.12	24.4	328	11.9	7.7	MILD	2.67	PLAX
167A	14	M	146	30	14.1	UNDERWT	YES	NIL	NIL	NIL	NIL	76	100/60	5LICS	NIL	YES	NIL	16	99	NIL	4CM	1	1	36	36	NIL	N/A	NIL	N/A	NIL	N/A	NIL	N/A	NIL	N/A	36	NIL	N/A	2.4	663.4	8.42	23.7	213	6.5	7.4	MILD	2.64	SAX
169A	7	M	120	19	13.2	UNDERWT	YES	YES	NIL	NIL	NIL	113	110/70	5LICS	NIL	NIL	2/6 HAEMIC	24	96	NIL	NIL	6	4	18	2	NIL	N/A	NIL	N/A	NIL	N/A	NIL	N/A	NIL	N/A	24	NIL	N/A	1.7	806.7	6.14	21.7	157	11.6	7.1	MILD	2.77	PLAX
170A	10	F	127	25	15.5	UNDERWT	YES	YES	NIL	NIL	NIL	86	100/60	5LICS	NIL	NIL	NIL	24	99	4CM	6CM	1	1	2	1	NIL	N/A	NIL	N/A	NIL	N/A	NIL	N/A	NIL	N/A	0	NIL	N/A	3.4	728.3	7.1	23.2	274	6.8	7.4	MILD	3.18	PLAX
181A	7	F	123	19	12.6	UNDERWT	YES	YES	NIL	NIL	NIL	88	80/50	5LICS	NIL	NIL	2/6 HAEMIC	18	97	NIL	NIL	2	1	8	1	NIL	N/A	NIL	N/A	NIL	N/A	NIL	N/A	NIL	N/A	5	NIL	N/A	0.5	10.9	9	18	513	13.6	6.7	MOD	2.99	SAX
190A	7	M	122	15	10.1	UNDERWT	YES	YES	NIL	NIL	NIL	108	97/53	5LICS	NIL	NIL	NIL	30	98	NIL	NIL	3	0	0	8	NIL	N/A	NIL	N/A	NIL	N/A	NIL	N/A	NIL	N/A	0	NIL	N/A	0.5	3.6	9.7	23.4	157	16.2	7.7	MILD	2.64	PLAX
191A	13	M	147	24	11.1	UNDERWT	YES	YES	NIL	NIL	NIL	121	109/70	5LICS	NIL	NIL	NIL	30	88	NIL	NIL	3	0	21	21	NIL	N/A	NIL	N/A	NIL	N/A	NIL	N/A	NIL	N/A	21	NIL	N/A	0.2	3.8	14.35	23.9	120	12.3	8.2	MILD	2.51	A4C,PLAX
192A	7	F	121.8	15	10.1	UNDERWT	YES	YES	NIL	NIL	NIL	103	108/66	5LICS	GRADE II	YES	NIL	30	98	NIL	NIL	3	1	10	0.5	NIL	N/A	NIL	N/A	NIL	N/A	NIL	N/A	NIL	N/A	0	NIL	N/A	1	855.9	4.9	26.3	282	9.4	8.4	MILD	2.72	SAX
193A	8	M	121	16	10.9	UNDERWT	YES	YES	NIL	NIL	NIL	88	105/55	5LICS	NIL	YES	NIL	28	98	4CM	6CM	6	0	0	0.5	NIL	N/A	NIL	N/A	NIL	N/A	NIL	N/A	NIL	N/A	0	NIL	N/A	0.9	885.3	8.9	26	788	9.9	8.1	MILD	2.64	A4C

## Sheet: CONTROLS AA
CODE NO	AGE (YRS)	SEX	HEIGHT (CM)	WEIGHT (KG)	BMI	NUT STATUS	PR	BP	RR	SPO2	TR	PEAK TRV	VIEW PEAK GOT	DIAGNOSIS
001B	9	F	138	24.5	12.9	UNDERWT	84	100/60	22	98	TRIVIAL	1.79	A4C	NO PAH
002B	11	F	143.5	30	14.6	UNDERWT	82	86/50	20	99	TRIVIAL	2	SAX	NO PAH
003B	7	F	127	20.1	12.4	UNDERWT	100	90/60	20	98	TRIVIAL	1.76	PLAX	NO PAH
004B	5	F	107.5	15	13	UNDERWT	109	80/50	26	98	TRIVIAL	2.07	SAX	NO PAH
005B	16	F	156.5	56.5	23.1	NORMAL	83	120/80	16	98	MILD	2.34	SAX	PAH
006B	14	M	154.5	41	17.2	UNDERWT	87	100/70	14	99	MILD	2.5	A4C	NO PAH
007B	6	F	111.5	20	16.1	UNDERWT	71	96/60	24	99	MILD	2.24	PLAX	NO PAH
008B	5	M	111.4	10	10	UNDERWT	71	80/50	23	99	MILD	2.03	SAX, PLAX	NO PAH
009B	8	M	135	27	14.9	UNDERWT	65	80/50	22	97	MILD	2.24	SAX	NO PAH
010B	16	M	176.5	63	20.2	NORMAL	76	100/70	20	99	MILD	2.09	A4C, PLAX	NO PAH
011B	12	M	168.5	51	18	UNDERWT	72	110/60	22	99	MILD	2.28	PLAX	NO PAH
012B	17	M	174.2	67	22.1	NORMAL	69	110/60	18	95	TRIVIAL	1.78	PLAX	NO PAH
013B	9	F	148	25	11.4	UNDERWT	100	90/50	24	99	TRIVIAL	2.62	SAX	NO PAH
014B	8	F	126	25	15.8	UNDERWT	82	90/70	20	97	TRIVIAL	1.66	SAX	NO PAH
015B	6	M	127	22	13.6	UNDERWT	80	90/70	23	95	MILD	2.28	SAX	NO PAH
016B	14	F	158.5	42	16.7	UNDERWT	103	110/60	16	99	TRIVIAL	2.49	PLAX	NO PAH
017B	5	M	106.5	16	14.1	UNDERWT	111	90/60	18	99	MILD	2.52	SAX	PAH
018B	10	F	148.5	30	13.6	UNDERWT	84	110/80	28	97	TRIVIAL	0.98	SAX	NO PAH
019B	5	F	118	20	14.4	UNDERWT	114	100/60	30	98	TRIVIAL	1.27	PLAX	NO PAH
020B	14	M	167	50	17.9	UNDERWT	90	100/60	24	99	TRIVIAL	1.43	ALL	NO PAH
021B	8	F	169	16	10	UNDERWT	77	90/60	28	98	MILD	2.35	A4C	PAH
022B	13	M	176.7	82	26.3	UNDERWT	73	120/70	14	95	TRIVIAL	1.23	A4C	NO PAH
023B	14	M	158	49	19.4	NORMAL	73	110/60	20	98	TRIVIAL	1.94	A4C	NO PAH
024B	9	M	136	27	14.6	UNDERWT	80	90/50	16	98	MILD	2.16	PLAX, SAX	NO PAH
025B	16	F	174	57.5	19	NORMAL	71	100/60	14	99	MILD	2.36	SAX	NO PAH
026B	12	M	163	47	17.7	NORMAL	84	120/70	18	94	MILD	1.74	SAX	NO PAH
027B	15	M	162	41.5	15.8	UNDERWT	68	90/50	14	96	TRIVIAL	1.41	SAX	NO PAH
028B	14	F	166.5	45	16.2	UNDERWT	84	100/60	22	97	MILD	2	SAX	NO PAH
029B	14	F	164.4	45	16.6	UNDERWT	62	110/70	16	97	MILD	2.01	A4C	NO PAH
030B	18	F	160.5	41	15.9	UNDERWT	88	100/70	14	99	MILD	2.55	A4C	NO PAH
031B	6	F	126.6	25.5	15.9	UNDERWT	88	110/80	20	94	MILD	2.11	PLAX	NO PAH
032B	5	M	108.5	16	13.6	UNDERWT	110	80/50	18	99	MILD	1.99	SAX	NO PAH
033B	9	M	138.2	58	30.4	OBESE 1	95	110/80	18	99	MILD	2.08	SAX	NO PAH
034B	14	F	158.5	52	20.7	NORMAL	80	100/60	16	99	MILD	2.03	PLAX, SAX	NO PAH
035B	5	M	109	16	13.5	UNDERWT	96	76/50	24	97	MILD	1.64	SAX	NO PAH
036B	16	M	161	49	18.9	NORMAL	75	100/70	20	99	MILD	2.47	SAX	PAH
037B	8	M	131.5	24	13.9	UNDERWT	99	80/50	18	99	TRIVIAL	2.16	PLAX	NO PAH
038B	14	M	160.9	38	14.7	UNDERWT	80	100/70	12	99	MILD	2.04	PLAX	NO PAH
039B	8	M	130.6	29	17	UNDERWT	125	100/70	18	99	TRIVIAL	2.23	SAX	NO PAH
040B	7	F	126	27	17	UNDERWT	84	100/60	25	98	MILD	2.07	SAX	NO PAH
041B	7	M	118	18.5	13.3	UNDERWT	70	90/50	20	97	MILD	2.48	A4C	NO PAH
042B	5	M	103.4	14	13.1	UNDERWT	86	80/50	24	99	MILD	2.24	SAX	NO PAH
043B	10	F	137.4	27.5	14.6	UNDERWT	81	80/60	20	98	MILD	2.03	SAX	NO PAH
044B	8	F	131.2	25	14.5	UNDERWT	76	80/50	20	99	MILD	2.06	SAX	NO PAH
045B	5	M	100	14.5	14.5	UNDERWT	87	90/60	22	99	TRIVIAL	1.39	PLAX	NO PAH
046B	12	F	153	35	14.9	UNDERWT	71	100/70	18	99	MILD	1.92	A4C	NO PAH
047B	8	F	124	24	15.6	UNDERWT	83	100/60	20	94		1.31	SAX	NO PAH
048B	5	M	123.1	27	17.8	UNDERWT	112	90/50	22	98	MILD	2.17	PLAX	NO PAH
049B	12	F	149.3	43	19.3	NORMAL	95	100/60	18	97	MILD	1.59	SAX	NO PAH
050B	10	M	151.3	68.5	29.9	OVERWT	103	100/70	18	99	MILD	2.06	SAX	NO PAH
051B	5	M	115.1	30	22.6	NORMAL	98	80/50	18	97	MILD	1.77	SAX	NO PAH
052B	5	F	100	16.5	16.5	UNDERWT	103	80/50	20	95	MILD	1.64	PLAX	NO PAH
053B	11	F	140.2	27.5	14	UNDERWT	86	100/70	22	96	MILD	2.07	A4C	NO PAH
054B	7	M	119.2	21.5	15.1	UNDERWT	93	90/50	24	98	MILD	1.76	PLAX	NO PAH
055B	6	M	123	25.5	16.9	UNDERWT	73	100/60	24	99	MILD	2.17	A4C	NO PAH
056B	5	M	112	19.5	15.5	UNDERWT	89	90/60	25	98	MILD	2.14	SAX	NO PAH
057B	8	F	126.2	25	15.7	UNDERWT	98	90/50	23	98	MILD	2.13	A4C	NO PAH
058B	12	M	148.2	32	14.6	UNDERWT	106	100/60	21	99	MILD	1.96	SAX	NO PAH
059A	11	F	151.5	60	26.1	OVERWT	105	120/90	28	99	MILD	1.7	PLAX	NO PAH
060B	15	M	161	43	16.6	UNDERWT	65	120/80	19	99	MILD	1.82	PLAX	NO PAH
061B	18	F	160	50	19.5	NORMAL	84	125/77	24	99	MILD	1.99	SAX	NO PAH
062B	16	M	165	58	21.3	NORMAL	98	125/73	18	99	MILD	1.36	A4C	NO PAH
063B	13	M	146.3	40	18.7	NORMAL	105	111/55	20	98	MILD	1.79	PLAX	NO PAH
064B	9	M	142	35	17.4	UNDERWT	98	114/73	22	99	MILD	1.33	PLAX	NO PAH
065B	16	F	160	56	21.9	NORMAL	75	125/71	15	98	MILD	2.26	PLAX	NO PAH
066B	12	M	157	40	16.2	UNDERWT	86	100/57	20	97	MILD	2.12	SAX	NO PAH
067B	8	M	129	27	16.2	UNDERWT	89	100/58	20	99	MILD	2.06	SAX	NO PAH
068B	18	F	164.5	67	24.8	NORMAL	80	110/80	14	99	MILD	1.67	A4C	NO PAH
069B	16	F	161.3	44	16.9	UNDERWT	75	110/70	20	98	MILD	2.12	PLAX	NO PAH
070B	5	F	110	15	12.4	UNDERWT	89	90/60	26	98	MILD	1.85	A4C	NO PAH
071B	11	M	156	47	19.3	NORMAL	100	100/70	22	98	MILD	1.89	A4C	NO PAH
072B	11	F	163.6	41.5	15.5	UNDERWT	86	110/70	22	99	MILD	1.94	A4C	NO PAH
073B	5	M	117	20	14.6	UNDERWT	133	108/63	32	98	MILD	1.7	A4C	N0 PAH
074B	5	M	117.3	15	10.9	UNDERWT	76	86/53	30	99	MILD	2.32	PLAX	NO PAH
075B	6	M	115	19	14.4	UNDERWT	114	109/60	30	96	MILD	1.67	A4C	NO PAH
076B	7	F	122	20	13.4	UNDERWT	112	90/60	28	98	MILD	1.87	A4C	NO PAH
077B	7	F	129	26	15.6	UNDERWT	94	104/50	24	99	MILD	1.84	A4C	NO PAH
078B	10	F	138	27	14.2	UNDERWT	112	117/62	24	96	MILD	2.12	SAX	NO PAH
079B	9	M	142	28	13.9	UNDERWT	114	107/63	32	99	MILD	2.17	PLAX	NO PAH
080B	8	M	138	27	14.2	UNDERWT	79	97/50	28	98	MILD	2.35	PLAX	NO PAH
081B	9	M	135	28	15.4	UNDERWT	85	106/65	24	98	TRIVIAL	2.01	SAX	NO PAH
082B	9	M	153	45	19.2	NORMAL	109	122/80	24	99	MILD	1.87	A4C, SAX	NO PAH
083B	6	F	126	22	13.9	UNDERWT	117	90/50	32	99	MILD	2.12	PLAX	NO PAH
084B	5	F	119	16	11.3	UNDERWT	133	80/50	32	97	MILD	2.24	SAX	NO PAH
085B	6	M	122	21	14.1	UNDERWT	138	117/57	36	98	TRIVIAL	2.14	SAX	NO PAH
086B	5	M	112	20	15.9	UNDERWT	113	95/54	32	99	MILD	1.88	A4C	NO PAH
087B	5	F	117	20	14.6	UNDERWT	103	91/52	32	99	MILD	1.96	A4C	NO PAH
088B	6	F	124	25	16.3	UNDERWT	113	91/63	32	98	MILD	2.33	A4C	NO PAH
089B	6	F	123	21	13.9	UNDERWT	125	104/72	24	97	MILD	1.99	SAX	NO PAH
090B	5	F	105	16	14.5	UNDERWT	110	79/54	32	99	TRIVIAL	1.84	PLAX	NO PAH
091B	5	F	117	19	13.9	UNDERWT	106	73/46	24	99	TRIVIAL	2.06	A4C	NO PAH
092B	7	F	132	26	14.9	UNDERWT	90	100/43	24	98	MILD	1.52	PLAX	NO PAH
093B	8	F	136	29	15.7	UNDERWT	121	106/47	24	98	MILD	2.03	PLA	NO PAH
094B	8	F	129	26	15.6	UNDERWT	127	109/65	24	98	MILD	2.05	A4C	NO PAH
095B	8	F	135	19	10.4	UNDERWT	91	86/61	24	99	MILD	1.74	SAX	NO PAH
096B	7	M	131	24	14	UNDERWT	104	104/62	24	99	MILD	1.99	A4C	NO PAH
097B	9	M	124	24	15.6	UNDERWT	92	104/70	20	99	MILD	1.54	A4C	NO PAH
098B	9	M	136	28	15.1	UNDERWT	77	97/60	28	98	MILD	2.03	SAX	NO PAH
099B	9	M	137	30	16	UNDERWT	83	102/55	28	98	MILD	2.12	SAX	NO PAH
100B	8	M	137	32	17	UNDERWT	109	122/79	28	97	MILD	1.69	PLAX	NO PAH
101B	8	M	132	27	15.5	UNDERWT	96	100/70	24	97	MILD	1.9	PLAX	NO PAH
102B	11	F	143	35	17.1	UNDERWT	106	105/65	24	97	MILD	1.6	A4C	NO PAH
103B	9	F	120	20	13.9	UNDERWT	101	92/61	24	98	MILD	2.1	PLAX	NO PAH
104B	7	M	133	30	17	UNDERWT	91	100/60	20	99	MILD	2.12	SAX	NO PAH
105B	5	F	122	22	14.8	UNDERWT	107	101/78	16	97	MILD	2.05	A4C	NO PAH
106B	8	F	143	29	14.2	UNDERWT	115	91/56	32	97	MILD	2.32	SAX	NO PAH
107B	9	F	127	21	13	UNDERWT	91	85/51	20	99	MILD	2.06	A4C	NO PAH
108B	9	F	129	30	18	UNDERWT	107	110/70	20	98	MILD	2.23	PLAX	NO PAH
109B	9	F	130	23	13.6	UNDERWT	106	87/52	36	98	MILD	2.15	PLAX	NO PAH
110B	15	F	163	51	19.2	NORMAL	100	107/59	24	97	MILD	1.87	PLAX, SAX	NO PAH
111B	15	F	153	42	17.9	UNDERWT	76	95/58	20	98	MILD	1.31	PLAX	NO PAH
112B	9	F	145	51	24.2	NORMAL	110	122/71	20	99	MILD	1.88	A4C	NO PAH
113B	9	F	145	40	19	NORMAL	100	122/73	24	98	MILD	2.05	SAX	NO PAH
114B	8	M	127	25	15.5	UNDERWT	96	109/66	28	97	MILD	1.54	PLAX	NO PAH
115B	7	F	129	25	15	UNDERWT	134	125/65	28	96	MILD	2.41	SAX	NO PAH
116B	16	F	173	69	23	NORMAL	85	120/78	20	98	MILD	1.54	SAX	NO PAH
117B	5	F	111	18	14.6	UNDERWT	127	89/59	30	97	MILD	2.26	A4C	NO PAH
118B	6	M	119	19	13.4	UNDERWT	99	90/50	32	98	MILD	1.79	SAX	NO PAH
119B	9	M	137	37	19.7	NORMAL	85	104/58	24	98	MILD	1.69	PLAX	NO PAH
120B	8	M	129	26	15.6	UNDERWT	89	97/58	24	97	MILD	2.35	A4C	NO PAH
121B	6	M	131	33	19.2	NORMAL	88	105/58	20	97	MILD	1.97	PLAX	NO PAH
122B	6	M	117	27	19.7	NORMAL	93	101/60	24	95	MILD	1.88	SAX	NO PAH
123B	10	M	136	25	13.5	UNDERWT	92	102/57	24	99	MILD	2.11	A4C	NO PAH
124B	6	M	112	16	12.8	UNDERWT	107	89/57	24	96	MILD	1.96	PLAX, SAX	NO PAH
125B	8	M	130	32	18.9	NORMAL	97	147/112	28	98	MILD	1.67	SAX	NO PAH
126B	10	M	143	33	16.1	NORMAL	95	104/61	24	98	MILD	2.09	PLAX	NO PAH
127B	5	M	109	17	14.3	UNDERWT	103	109/70	32	99	MILD	1.87	A4C	NO PAH
128B	6	M	124	24	15.6	UNDERWT	71	110/74	28	97	MILD	1.97	A4C	NO PAH
129B	9	M	136	44	23.8	NORMAL	88	122/83	24	99	MILD	1.7	A4C	NO PAH
130B	6	M	122	22	14.8	UNDERWT	115	110/57	32	99	MILD	1.7	SAX	NO PAH
131B	8	M	132	26	14.9	UNDERWT	92	106/60	28	99	MILD	2.24	PLAX	NO PAH
132B	5	F	118	24	17.2	UNDERWT	111	104/71	32	98	MILD	2.09	SAX	NO PAH
133B	9	F	132	22	12.6	UNDERWT	101	88/49	28	99	MILD	2.19	PLAX	NO PAH
134B	8	F	131	22	12.8	UNDERWT	110	72/52	20	98	MILD	2.39	A4C	NO PAH
135B	7	F	111	19	15.4	UNDERWT	86	96/62	28	97	MILD	2.26	A4C	NO PAH
136B	8	F	118	19	13.6	UNDERWT	91	102/52	26	97	MILD	2.12	A4C	NO PAH
137B	18		160	45	17.6	UNDERWT	88	120/80	20	98	TRIVIAL	1.82	A4C	NO PAH
138B	8	F	119	25	17.6	UNDERWT	114	83/56	28	99	MILD	2.24	PLAX	NO PAH
139B	8	F	139	35	18.1	UNDERWT	102	101/70	20	98	MILD	2.41	SAX	NO PAH
140B	5	F	113	13	10.2	UNDERWT	109	97/60	36	97	MILD	2.23	A4C	NO PAH
141B	6	M	112	18	14.4	UNDERWT	101	80/50	36	99	MILD	1.95	A4C	NO PAH
142B	6	F	123	22	14.5	UNDERWT	96	83/44	32	99	MILD	2.24	SAX	NO PAH
143B	8	F	139	34	17.6	UNDERWT	85	106/56	20	97	MILD	1.84	SAX	NO PAH
144B	9	F	130	28	16.6	UNDERWT	100	102/71	24	99	MILD	1.81	A4C	NO PAH
145B	9	F	146	49	23	NORMAL	74	112/58	20	97	MILD	2.31	PLAX, SAX	NO PAH
146B	9	F	142	34	16.9	UNDERWT	89	103/61	28	97	MILD	1.94	PLAX	NO PAH
147B	9	F	131	26	15.2	UNDERWT	109	104/65	24	98	MILD	2.24	SAX	NO PAH
148B	8	F	136	26	14.1	UNDERWT	119	106/68	24	99	MILD	1.8	PLAX	NO PAH
149B	6	F	116	20	14.9	UNDERWT	82	99/61	28	98	MILD	1.63	SAX	NO PAH
150B	9	F	136	32	17.3	UNDERWT	83	101/47	20	98	MILD	1.98	SAX	NO PAH
151B	8	F	136	28	15.1	UNDERWT	90	104/64	28	97	MILD	2.01	A4C	NO PAH
152B	5	F	117	18	13.2	UNDERWT	113	93/63	36	97	MILD	2.17	SAX	NO PAH
153B	5	M	110	17	14.1	UNDERWT	101	100/60	32	99	MILD	2	PLAX	NO PAH
154B	5	F	117	19	13.9	UNDERWT	103	95/61	36	99	MILD	2.07	SAX	NO PAH
155B	6	F	121	19	13	UNDERWT	105	96/60	28	97	MILD	1.93	A4C	NO PAH
156B	7	F	124	24	15.6	UNDERWT	121	101/58	36	98	MILD	2.04	A4C	NO PAH
157B	7	M	122	24	16.1	UNDERWT	123	86/52	32	99	MILD	1.98	PLAX	NO PAH
158B	6	F	128	23	14	UNDERWT	105	86/50	28	96	MILD	1.66	SAX	NO PAH
159B	5	F	108	17	14.6	UNDERWT	115	93/63	32	99	MILD	1.57	SAX	NO PAH
160B	6	F	119	21	14.8	UNDERWT	97	96/66	32	98	MILD	1.93	PLAX, SAX	NO PAH
161B	6	F	121	20	13.7	UNDERWT	87	107/87	28	98	MILD	1.88	A4C	NO PAH
162B	7	F	126	20	12.6	UNDERWT	99	88/56	28	99	MILD	2.01	SAX	NO PAH
163B	6	M	117	19	13.9	UNDERWT	78	102/52	28	98	MILD	2.04	A4C	NO PAH
164B	6	M	122	19	12.8	UNDERWT	87	100/60	24	98	MILD	1.64	SAX	NO PAH
165B	5	F	122	21	14.1	UNDERWT	105	97/56	28	99	MILD	2.2	PLAX	NO PAH
166B	10	F	139	29	15	UNDERWT	94	99/65	20	99	MILD	1.98	A4C	NO PAH
167B	5	M	104	16	14.8	UNDERWT	111	112/88	32	97	MILD	1.97	SAX	NO PAH
168B	6	F	119	19	13.4	UNDERWT	123	97/48	24	95	MILD	2.26	PLAX	NO PAH
169B	12	F	146	30	14.1	UNDERWT	90	98/50	20	98	MILD	2.23	SAX	NO PAH
170B	12	F	149	35	15.8	UNDERWT	76	123/60	16	99	MILD	1.93	PLAX	NO PAH
171B	11	F	146	53	24.9	NORMAL	91	113/69	16	98	MILD	2.33	SAX	NO PAH
172B	11	F	137	28	14.9	UNDERWT	96	90/63	16	98	MILD	2.13	A4C	NO PAH
173B	8	M	128	20	12.2	UNDERWT	85	118/64	22	100	MILD	2.14	SAX	NO PAH
174B	9	M	144	34	16.4	UNDERWT	90	100/50	20	97	MILD	2.24	PLAX	NO PAH
175B	9	M	152	46	19.9	NORMAL	82	110/55	22	99	MILD	1.66	A4C	NO PAH
